# Supplementary material for: Engineering SARS-CoV-2 specific cocktail antibodies into a bispecific format improves neutralizing potency and breadth
Source: Nat Commun. 2022 Sep 22;13:5552. doi: 10.1038/s41467-022-33284-y (PMC9499943; doi:10.1038/s41467-022-33284-y)
Supplement: Supplementary file 3 — Source Data [file 41467_2022_33284_MOESM3_ESM.xlsx]

## Sheet: Fig 1b
ml	CoV2-06	CoV2-14	14-crs-06	14-H-06
-0.0028	3.23263	15	25	35
-0.00197	3.24745	13.2614	22.7865	32.7509
-0.00114	3.24716	13.263	22.7856	32.7515
-0.00031	3.24684	13.2649	22.7847	32.7523
0.000528	3.2424	13.2743	22.7847	32.755
0.00136	3.24155	13.2763	22.7847	32.7562
0.002192	3.24193	13.2773	22.7839	32.7564
0.003024	3.24154	13.2774	22.7852	32.757
0.003857	3.24111	13.2784	22.7854	32.7575
0.004689	3.2403	13.2798	22.7851	32.7577
0.005521	3.23956	13.2803	22.7847	32.7583
0.006353	3.23897	13.2809	22.784	32.7592
0.007186	3.23871	13.282	22.7835	32.759
0.008018	3.23856	13.2833	22.7828	32.7585
0.00885	3.23826	13.2845	22.7825	32.7589
0.009682	3.23759	13.2854	22.7823	32.7594
0.010515	3.23694	13.2859	22.783	32.7598
0.011347	3.23633	13.2866	22.7836	32.7596
0.012179	3.23646	13.2874	22.7841	32.7599
0.013011	3.23654	13.2885	22.7843	32.7603
0.013844	3.23631	13.2896	22.7846	32.7609
0.014676	3.23605	13.2899	22.7851	32.7616
0.015508	3.23632	13.29	22.785	32.7627
0.01634	3.23629	13.2897	22.7842	32.7628
0.017173	3.23663	13.2893	22.7842	32.7624
0.018005	3.23699	13.2893	22.7849	32.7622
0.018837	3.23681	13.2897	22.7849	32.7625
0.019669	3.23656	13.29	22.7847	32.7634
0.020502	3.23613	13.2904	22.7852	32.764
0.021334	3.23594	13.2904	22.7853	32.7632
0.022166	3.23623	13.2904	22.7856	32.7629
0.022998	3.23623	13.2906	22.7865	32.7627
0.023831	3.23567	13.2909	22.7871	32.7624
0.024663	3.2356	13.2912	22.7869	32.7629
0.025495	3.23511	13.2911	22.7875	32.7631
0.026327	3.23458	13.2916	22.7891	32.7626
0.02716	3.23454	13.2925	22.7902	32.7618
0.027992	3.23383	13.2922	22.7914	32.7617
0.028824	3.23383	13.2918	22.7928	32.762
0.029656	3.23401	13.2913	22.7935	32.7622
0.030489	3.23351	13.2912	22.7941	32.7625
0.031321	3.23271	13.2924	22.7952	32.7626
0.032153	3.23242	13.2928	22.7959	32.7626
0.032985	3.2335	13.2921	22.7959	32.7625
0.033818	3.23433	13.2925	22.7956	32.7621
0.03465	3.23472	13.293	22.7958	32.7619
0.035482	3.23458	13.2933	22.7967	32.7619
0.036314	3.23405	13.2932	22.7971	32.7614
0.037147	3.2334	13.2923	22.7982	32.7611
0.037979	3.23266	13.2917	22.799	32.7616
0.038811	3.23214	13.2908	22.7988	32.7612
0.039643	3.23204	13.2898	22.7983	32.7599
0.040476	3.23226	13.2889	22.798	32.7585
0.041308	3.23224	13.2883	22.7978	32.757
0.04214	3.23193	13.288	22.7976	32.7564
0.042972	3.23066	13.2877	22.798	32.7562
0.043805	3.22985	13.2876	22.7975	32.7556
0.044637	3.22907	13.287	22.7966	32.7548
0.045469	3.2283	13.286	22.7963	32.7542
0.046301	3.22808	13.2849	22.7964	32.7534
0.047134	3.22794	13.2843	22.7968	32.7528
0.047966	3.22777	13.2834	22.7975	32.7514
0.048798	3.22745	13.2815	22.7982	32.7512
0.04963	3.22676	13.2793	22.7992	32.7516
0.050463	3.2266	13.2775	22.8001	32.7508
0.051295	3.22616	13.2757	22.8002	32.75
0.052127	3.22619	13.2745	22.7995	32.7499
0.052959	3.22574	13.2741	22.7986	32.7499
0.053792	3.22493	13.2737	22.7982	32.7493
0.054624	3.22369	13.2728	22.7979	32.7485
0.055456	3.22287	13.2717	22.7976	32.7481
0.056288	3.22232	13.2709	22.7973	32.7473
0.057121	3.22126	13.2704	22.7972	32.7462
0.057953	3.22044	13.2698	22.7976	32.7462
0.058785	3.2196	13.2684	22.7975	32.7463
0.059617	3.21841	13.2668	22.797	32.746
0.060449	3.21768	13.265	22.7968	32.7451
0.061282	3.21724	13.2636	22.7963	32.7437
0.062114	3.21596	13.2623	22.7954	32.7428
0.062946	3.21525	13.2614	22.7944	32.7422
0.063778	3.21438	13.2603	22.793	32.7419
0.064611	3.21277	13.2585	22.7917	32.7416
0.065443	3.21189	13.257	22.7909	32.7411
0.066275	3.21141	13.2549	22.7908	32.7402
0.067107	3.21049	13.2534	22.7899	32.74
0.06794	3.20988	13.2524	22.7883	32.7401
0.068772	3.20874	13.2508	22.7874	32.7403
0.069604	3.20829	13.2498	22.7862	32.7402
0.070436	3.20805	13.249	22.7843	32.739
0.071269	3.20714	13.2476	22.7837	32.738
0.072101	3.20635	13.246	22.7832	32.7369
0.072933	3.20582	13.2438	22.7816	32.7362
0.073765	3.20501	13.2417	22.7802	32.7351
0.074598	3.2035	13.2406	22.7798	32.7343
0.07543	3.20181	13.2392	22.7797	32.7345
0.076262	3.20039	13.2377	22.7796	32.7343
0.077094	3.19967	13.2365	22.7787	32.7336
0.077927	3.19963	13.2356	22.7774	32.7332
0.078759	3.19933	13.2351	22.7765	32.7328
0.079591	3.19898	13.2348	22.7758	32.7323
0.080423	3.19846	13.2343	22.7754	32.7325
0.081256	3.19881	13.2338	22.7747	32.7332
0.082088	3.19886	13.2332	22.7737	32.7336
0.08292	3.1986	13.2329	22.7727	32.7343
0.083752	3.19835	13.2325	22.7729	32.7346
0.084585	3.19818	13.2321	22.7735	32.7351
0.085417	3.19787	13.2326	22.7739	32.7356
0.086249	3.19807	13.2335	22.7743	32.7354
0.087081	3.19904	13.2344	22.7743	32.7363
0.087914	3.19997	13.2361	22.7743	32.7371
0.088746	3.20112	13.2384	22.7747	32.7375
0.089578	3.20302	13.2422	22.7755	32.7388
0.09041	3.20622	13.2474	22.7761	32.7401
0.091243	3.21078	13.2538	22.7764	32.7409
0.092075	3.21649	13.2609	22.7769	32.7432
0.092907	3.22459	13.2699	22.7784	32.7452
0.093739	3.23429	13.2805	22.7797	32.7467
0.094572	3.24516	13.2913	22.7811	32.7495
0.095404	3.25716	13.303	22.7823	32.7525
0.096236	3.27062	13.3157	22.784	32.7553
0.097068	3.28456	13.3299	22.7864	32.758
0.097901	3.29871	13.3446	22.7879	32.7612
0.098733	3.31343	13.3592	22.7887	32.7646
0.099565	3.32794	13.3734	22.7892	32.7672
0.100397	3.34168	13.3874	22.791	32.7696
0.10123	3.35546	13.4012	22.7933	32.7721
0.102062	3.36872	13.4152	22.7956	32.7754
0.102894	3.38156	13.4282	22.7986	32.779
0.103726	3.39449	13.4409	22.8013	32.7825
0.104559	3.40658	13.4533	22.8042	32.7862
0.105391	3.41844	13.4648	22.8077	32.7894
0.106223	3.43054	13.4765	22.8103	32.7922
0.107055	3.44227	13.4881	22.8123	32.7954
0.107888	3.45406	13.5006	22.8144	32.7983
0.10872	3.46607	13.513	22.8173	32.8015
0.109552	3.47828	13.525	22.8203	32.8046
0.110384	3.49077	13.5371	22.8233	32.8074
0.111217	3.50277	13.5495	22.8267	32.8112
0.112049	3.51429	13.5616	22.83	32.8156
0.112881	3.52595	13.5742	22.8331	32.8196
0.113713	3.53797	13.5861	22.8363	32.8234
0.114546	3.55039	13.598	22.8398	32.8277
0.115378	3.56259	13.6097	22.8433	32.8321
0.11621	3.57481	13.6213	22.846	32.8364
0.117042	3.58722	13.633	22.8481	32.8398
0.117875	3.59951	13.6442	22.85	32.8427
0.118707	3.61113	13.6556	22.8524	32.8458
0.119539	3.62195	13.6665	22.8555	32.8491
0.120371	3.6329	13.6776	22.8579	32.852
0.121204	3.6439	13.6878	22.8605	32.855
0.122036	3.65436	13.6981	22.8627	32.858
0.122868	3.66372	13.7079	22.8648	32.8608
0.1237	3.6726	13.7172	22.868	32.8642
0.124533	3.68155	13.7266	22.8717	32.8675
0.125365	3.69023	13.7354	22.874	32.87
0.126197	3.69886	13.7441	22.876	32.8722
0.127029	3.70779	13.7523	22.8775	32.8751
0.127861	3.71666	13.76	22.8794	32.8786
0.128694	3.72435	13.7672	22.8818	32.8811
0.129526	3.73134	13.7738	22.8841	32.8835
0.130358	3.738	13.7803	22.8858	32.8861
0.13119	3.74402	13.7854	22.8868	32.8884
0.132023	3.74898	13.7887	22.888	32.8907
0.132855	3.75234	13.7906	22.89	32.8928
0.133687	3.75422	13.7913	22.8907	32.8942
0.134519	3.75382	13.791	22.8918	32.8948
0.135352	3.75132	13.789	22.8933	32.8958
0.136184	3.74791	13.7862	22.8942	32.8962
0.137016	3.74335	13.782	22.895	32.8955
0.137848	3.73772	13.7766	22.8956	32.8951
0.138681	3.73148	13.7697	22.8954	32.8951
0.139513	3.72453	13.7621	22.8955	32.8949
0.140345	3.7171	13.7548	22.8966	32.8946
0.141177	3.70987	13.7478	22.898	32.8948
0.14201	3.70328	13.7412	22.8988	32.895
0.142842	3.69653	13.7342	22.8991	32.8954
0.143674	3.6899	13.7269	22.8989	32.8955
0.144506	3.68375	13.7206	22.8984	32.895
0.145339	3.67856	13.7157	22.8981	32.8944
0.146171	3.67381	13.7106	22.8978	32.8935
0.147003	3.66902	13.7058	22.8971	32.8928
0.147835	3.66459	13.7014	22.8968	32.8931
0.148668	3.65993	13.6974	22.8968	32.8926
0.1495	3.65469	13.6925	22.8967	32.8921
0.150332	3.64981	13.6868	22.8963	32.8922
0.151164	3.64447	13.6814	22.8955	32.8921
0.151997	3.63802	13.6754	22.8943	32.892
0.152829	3.63145	13.6693	22.8932	32.8905
0.153661	3.62567	13.6632	22.8928	32.8886
0.154493	3.61959	13.6574	22.8924	32.8873
0.155326	3.61345	13.6514	22.8916	32.8862
0.156158	3.60763	13.6453	22.8911	32.8849
0.15699	3.60223	13.6391	22.8903	32.8839
0.157822	3.59641	13.6327	22.8898	32.8831
0.158655	3.5903	13.6267	22.8898	32.8823
0.159487	3.58425	13.6216	22.8898	32.882
0.160319	3.57918	13.6163	22.8899	32.8812
0.161151	3.57423	13.6104	22.8892	32.8801
0.161984	3.56914	13.6042	22.8886	32.8799
0.162816	3.56423	13.5987	22.8883	32.8787
0.163648	3.55985	13.5945	22.8876	32.8776
0.16448	3.55599	13.5907	22.8874	32.8765
0.165313	3.55233	13.5865	22.8871	32.8749
0.166145	3.54846	13.5824	22.8862	32.8736
0.166977	3.54463	13.5785	22.8848	32.8729
0.167809	3.54138	13.5748	22.884	32.8723
0.168642	3.53819	13.5713	22.8839	32.8719
0.169474	3.53498	13.5678	22.8835	32.8718
0.170306	3.53183	13.5648	22.8821	32.8712
0.171138	3.52919	13.5615	22.881	32.8703
0.171971	3.52632	13.5571	22.8802	32.8695
0.172803	3.52343	13.5523	22.8797	32.8684
0.173635	3.52049	13.5491	22.8795	32.8665
0.174467	3.5178	13.5466	22.8787	32.8651
0.1753	3.51511	13.5438	22.8779	32.8641
0.176132	3.51245	13.5408	22.8769	32.8634
0.176964	3.51017	13.538	22.8756	32.8629
0.177796	3.50759	13.5338	22.8748	32.8616
0.178629	3.50486	13.5303	22.8745	32.8607
0.179461	3.5018	13.5273	22.874	32.8604
0.180293	3.49906	13.5252	22.8732	32.8596
0.181125	3.49684	13.5227	22.8726	32.8587
0.181958	3.49422	13.5192	22.8716	32.8573
0.18279	3.49137	13.5161	22.8707	32.8553
0.183622	3.48878	13.5134	22.8697	32.8543
0.184454	3.48689	13.5105	22.8684	32.8538
0.185287	3.48538	13.5081	22.8676	32.8533
0.186119	3.48366	13.5056	22.8669	32.853
0.186951	3.48106	13.5023	22.8664	32.8521
0.187783	3.47866	13.4989	22.8654	32.851
0.188616	3.47669	13.4962	22.8641	32.8505
0.189448	3.4743	13.4934	22.8632	32.8496
0.19028	3.47187	13.4903	22.8623	32.8488
0.191112	3.46943	13.4876	22.8614	32.8485
0.191945	3.46689	13.4858	22.8603	32.8474
0.192777	3.46449	13.4835	22.8589	32.8461
0.193609	3.46245	13.4819	22.8585	32.8449
0.194441	3.46076	13.4805	22.8584	32.8446
0.195274	3.45869	13.4788	22.8584	32.8441
0.196106	3.45696	13.4767	22.858	32.8432
0.196938	3.45548	13.4749	22.8572	32.8427
0.19777	3.45385	13.4732	22.8565	32.8412
0.198602	3.45183	13.471	22.8561	32.8396
0.199435	3.45005	13.4682	22.8559	32.8383
0.200267	3.44922	13.466	22.8547	32.8371
0.201099	3.44826	13.4638	22.8542	32.8362
0.201931	3.44613	13.4621	22.8535	32.8358
0.202764	3.44396	13.4602	22.8529	32.8351
0.203596	3.4422	13.4589	22.8528	32.834
0.204428	3.44061	13.4577	22.8517	32.8335
0.20526	3.43931	13.4557	22.8509	32.8327
0.206093	3.43761	13.4535	22.8501	32.8321
0.206925	3.43586	13.452	22.8492	32.8321
0.207757	3.43475	13.4506	22.8482	32.8317
0.208589	3.43287	13.4489	22.8482	32.8313
0.209422	3.43069	13.4478	22.8478	32.8312
0.210254	3.42927	13.4465	22.8465	32.8303
0.211086	3.4285	13.4457	22.8457	32.8289
0.211918	3.4272	13.4447	22.8453	32.8282
0.212751	3.4254	13.4433	22.8456	32.8278
0.213583	3.42419	13.4422	22.8457	32.8271
0.214415	3.42279	13.4417	22.8451	32.8266
0.215247	3.42088	13.4408	22.8442	32.8267
0.21608	3.41899	13.4391	22.8435	32.8263
0.216912	3.41729	13.4374	22.8428	32.826
0.217744	3.41576	13.4356	22.8425	32.8254
0.218576	3.41472	13.4336	22.8419	32.8244
0.219409	3.41377	13.4325	22.8414	32.824
0.220241	3.41243	13.4312	22.8407	32.8236
0.221073	3.41146	13.4292	22.8399	32.8229
0.221905	3.40968	13.4272	22.8393	32.8222
0.222738	3.40788	13.4254	22.8384	32.8216
0.22357	3.40696	13.4241	22.8375	32.8214
0.224402	3.40664	13.4229	22.8367	32.8218
0.225234	3.40603	13.4212	22.8364	32.8218
0.226067	3.40484	13.4203	22.836	32.8214
0.226899	3.40345	13.4191	22.8357	32.8208
0.227731	3.40182	13.4182	22.8353	32.8195
0.228563	3.40068	13.4167	22.8349	32.8186
0.229396	3.39869	13.4159	22.8347	32.8179
0.230228	3.39715	13.4149	22.8345	32.8173
0.23106	3.39593	13.414	22.8338	32.8165
0.231892	3.39471	13.413	22.833	32.8166
0.232725	3.39403	13.4116	22.8321	32.8162
0.233557	3.39341	13.4101	22.8314	32.8152
0.234389	3.39199	13.4087	22.8314	32.8137
0.235221	3.39047	13.4073	22.831	32.8129
0.236054	3.38982	13.4057	22.8299	32.8116
0.236886	3.3889	13.4039	22.8282	32.8109
0.237718	3.38793	13.4022	22.8275	32.8105
0.23855	3.38684	13.4011	22.8273	32.8095
0.239383	3.3857	13.3999	22.8264	32.8089
0.240215	3.38403	13.399	22.8256	32.809
0.241047	3.38225	13.3983	22.8247	32.8085
0.241879	3.38045	13.3975	22.8234	32.8076
0.242712	3.37864	13.3965	22.8221	32.8071
0.243544	3.37804	13.3946	22.821	32.8064
0.244376	3.37737	13.3939	22.8202	32.8054
0.245208	3.37594	13.3927	22.8193	32.8053
0.246041	3.37464	13.3913	22.8185	32.805
0.246873	3.37317	13.3899	22.8179	32.8047
0.247705	3.37251	13.3887	22.8177	32.8037
0.248537	3.37211	13.3874	22.8169	32.8033
0.24937	3.37108	13.386	22.8162	32.8026
0.250202	3.37027	13.3855	22.815	32.8016
0.251034	3.37065	13.3843	22.8142	32.8003
0.251866	3.36996	13.3832	22.814	32.7991
0.252699	3.36751	13.3815	22.8132	32.798
0.253531	3.36601	13.3802	22.8127	32.7965
0.254363	3.36581	13.3795	22.8115	32.7955
0.255195	3.36559	13.3785	22.8102	32.795
0.256028	3.36425	13.3772	22.8106	32.7944
0.25686	3.3629	13.3762	22.8109	32.7934
0.257692	3.36256	13.3754	22.8105	32.7925
0.258524	3.3621	13.3747	22.8099	32.7919
0.259357	3.36141	13.3734	22.8097	32.7912
0.260189	3.36018	13.3728	22.81	32.7912
0.261021	3.35876	13.372	22.8097	32.7908
0.261853	3.35721	13.3712	22.8092	32.7907
0.262686	3.35615	13.3709	22.8088	32.7909
0.263518	3.35557	13.37	22.8089	32.7911
0.26435	3.35475	13.3692	22.8091	32.7915
0.265182	3.35353	13.3686	22.8091	32.792
0.266015	3.3521	13.3677	22.8084	32.7915
0.266847	3.35045	13.3672	22.8075	32.7903
0.267679	3.34833	13.366	22.8071	32.7895
0.268511	3.34712	13.3642	22.8068	32.7894
0.269343	3.34609	13.3629	22.8063	32.7896
0.270176	3.34536	13.3623	22.8063	32.7901
0.271008	3.34477	13.3616	22.8062	32.7903
0.27184	3.3435	13.3612	22.806	32.7897
0.272673	3.34237	13.36	22.8059	32.7894
0.273505	3.34168	13.3586	22.8062	32.7893
0.274337	3.3404	13.3576	22.8061	32.7888
0.275169	3.34019	13.3571	22.8067	32.7888
0.276001	3.3401	13.357	22.8071	32.7896
0.276834	3.33984	13.3561	22.8065	32.7899
0.277666	3.33895	13.355	22.8063	32.7901
0.278498	3.33785	13.3546	22.8067	32.7904
0.27933	3.33672	13.3544	22.8067	32.7906
0.280163	3.33559	13.3537	22.8059	32.7907
0.280995	3.33403	13.3533	22.8062	32.7912
0.281827	3.33219	13.3527	22.8064	32.7911
0.282659	3.33098	13.3515	22.8063	32.791
0.283492	3.32951	13.351	22.8075	32.7912
0.284324	3.32887	13.3505	22.8082	32.7913
0.285156	3.32736	13.3506	22.8086	32.7903
0.285988	3.32627	13.3494	22.8093	32.791
0.286821	3.32558	13.3492	22.8097	32.7914
0.287653	3.32506	13.3488	22.8105	32.7908
0.288485	3.32459	13.3484	22.8109	32.7907
0.289317	3.32314	13.3478	22.811	32.7907
0.29015	3.32165	13.3471	22.8113	32.7898
0.290982	3.32056	13.3467	22.8116	32.7895
0.291814	3.32091	13.3457	22.8125	32.7904
0.292646	3.32044	13.3447	22.8125	32.7914
0.293479	3.31883	13.3438	22.812	32.7913
0.294311	3.31879	13.3432	22.8129	32.7916
0.295143	3.31824	13.3426	22.8139	32.7927
0.295975	3.31729	13.3409	22.8145	32.7933
0.296808	3.3152	13.3398	22.8151	32.7934
0.29764	3.31413	13.3402	22.815	32.7937
0.298472	3.31406	13.3399	22.8145	32.7944
0.299304	3.31276	13.3393	22.8142	32.7954
0.300137	3.31198	13.3388	22.8145	32.7952
0.300969	3.31122	13.3384	22.8135	32.795
0.301801	3.31043	13.3379	22.8128	32.794
0.302633	3.30964	13.3378	22.8123	32.7935
0.303466	3.30941	13.3369	22.8123	32.7934
0.304298	3.30884	13.3361	22.8117	32.7928
0.30513	3.30786	13.3356	22.8107	32.7925
0.305962	3.30701	13.3356	22.8111	32.7915
0.306795	3.30617	13.3347	22.8113	32.7906
0.307627	3.30539	13.3342	22.8119	32.7904
0.308459	3.30454	13.3335	22.812	32.7907
0.309291	3.30385	13.3336	22.812	32.7906
0.310124	3.303	13.3336	22.8122	32.7897
0.310956	3.30256	13.3331	22.8121	32.7893
0.311788	3.30185	13.3321	22.8107	32.7891
0.31262	3.30102	13.3314	22.8112	32.7884
0.313453	3.30073	13.3295	22.8117	32.789
0.314285	3.30049	13.3285	22.812	32.7888
0.315117	3.30021	13.3281	22.8119	32.7878
0.315949	3.29974	13.3279	22.8119	32.787
0.316782	3.2978	13.3274	22.8118	32.7867
0.317614	3.29642	13.326	22.8112	32.7858
0.318446	3.29531	13.3255	22.8113	32.7855
0.319278	3.29421	13.3251	22.8116	32.785
0.320111	3.29412	13.3242	22.811	32.7842
0.320943	3.29371	13.3231	22.8107	32.783
0.321775	3.29299	13.3222	22.8106	32.7828
0.322607	3.29287	13.3209	22.8105	32.7827
0.32344	3.29269	13.3204	22.8107	32.7832
0.324272	3.29248	13.3204	22.8102	32.783
0.325104	3.29232	13.32	22.8093	32.7829
0.325936	3.29173	13.3186	22.8092	32.7831
0.326769	3.29095	13.3174	22.809	32.7833
0.327601	3.29016	13.3168	22.8079	32.783
0.328433	3.28977	13.3161	22.8073	32.7826
0.329265	3.28953	13.3153	22.8063	32.7819
0.330098	3.28895	13.314	22.8056	32.7812
0.33093	3.28862	13.314	22.8058	32.7809
0.331762	3.28899	13.3137	22.8058	32.7809
0.332594	3.28957	13.3132	22.8055	32.7813
0.333427	3.28876	13.3121	22.8051	32.7804
0.334259	3.28757	13.3119	22.8049	32.7794
0.335091	3.28687	13.3116	22.8061	32.7791
0.335923	3.28509	13.3109	22.8056	32.7794
0.336756	3.28394	13.3095	22.8043	32.7784
0.337588	3.28318	13.31	22.8042	32.778
0.33842	3.28297	13.3096	22.8037	32.7773
0.339252	3.2822	13.308	22.8026	32.7775
0.340084	3.28152	13.3068	22.8017	32.7765
0.340917	3.28133	13.3062	22.8008	32.776
0.341749	3.28066	13.3052	22.801	32.7754
0.342581	3.28014	13.3043	22.8017	32.7755
0.343414	3.27975	13.3041	22.8017	32.7762
0.344246	3.27968	13.303	22.8022	32.7769
0.345078	3.27935	13.3031	22.8018	32.7771
0.34591	3.27872	13.3022	22.8018	32.7775
0.346742	3.27822	13.3017	22.8019	32.777
0.347575	3.27785	13.3004	22.8011	32.776
0.348407	3.27749	13.3002	22.8006	32.7755
0.349239	3.27766	13.2996	22.8007	32.7755
0.350071	3.27764	13.2987	22.8002	32.7753
0.350904	3.27802	13.2978	22.8	32.775
0.351736	3.27814	13.298	22.7998	32.7748
0.352568	3.27769	13.2983	22.8	32.7749
0.3534	3.27765	13.2981	22.8013	32.7745
0.354233	3.27745	13.2979	22.8005	32.7746
0.355065	3.27723	13.298	22.8001	32.7748
0.355897	3.27603	13.2985	22.7989	32.7745
0.356729	3.27509	13.299	22.7982	32.7736
0.357562	3.2752	13.298	22.7982	32.7734
0.358394	3.27526	13.2969	22.7972	32.7733
0.359226	3.27474	13.2973	22.7973	32.774
0.360058	3.27482	13.2973	22.7976	32.7736
0.360891	3.27515	13.2968	22.7966	32.7739
0.361723	3.27497	13.2966	22.7972	32.7738
0.362555	3.27473	13.2964	22.7976	32.7739
0.363387	3.27463	13.2961	22.7972	32.7739
0.36422	3.27376	13.2966	22.7963	32.7732
0.365052	3.27342	13.2961	22.7955	32.7718
0.365884	3.27356	13.2956	22.7963	32.7713
0.366716	3.27326	13.2952	22.7964	32.7715
0.367549	3.27294	13.295	22.7957	32.7703
0.368381	3.27304	13.2946	22.795	32.7696
0.369213	3.2731	13.2946	22.7953	32.7694
0.370045	3.27292	13.2944	22.7956	32.7691
0.370878	3.27222	13.2945	22.7957	32.7698
0.37171	3.27194	13.2947	22.7964	32.7704
0.372542	3.27175	13.294	22.7963	32.7712
0.373374	3.27079	13.2933	22.7959	32.7716
0.374207	3.26993	13.2935	22.7963	32.7709
0.375039	3.26912	13.2936	22.797	32.7709
0.375871	3.26859	13.2931	22.797	32.7713
0.376703	3.26862	13.293	22.796	32.7713
0.377536	3.26914	13.2928	22.7962	32.7703
0.378368	3.26936	13.2927	22.7964	32.7703
0.3792	3.2693	13.2919	22.7958	32.7702
0.380032	3.26959	13.2916	22.7956	32.7698
0.380865	3.27056	13.2914	22.7964	32.769
0.381697	3.27073	13.291	22.7971	32.7689
0.382529	3.27039	13.2908	22.7978	32.7684
0.383361	3.26951	13.2913	22.7969	32.7685
0.384194	3.2685	13.2923	22.7962	32.7683
0.385026	3.2686	13.2924	22.797	32.768
0.385858	3.26888	13.2926	22.7969	32.767
0.38669	3.26865	13.2918	22.7973	32.7664
0.387523	3.26939	13.2915	22.7976	32.7668
0.388355	3.26896	13.2911	22.7976	32.767
0.389187	3.26889	13.2912	22.798	32.7676
0.390019	3.26867	13.2907	22.7984	32.7682
0.390852	3.26844	13.2905	22.7978	32.7687
0.391684	3.26815	13.2898	22.7982	32.77
0.392516	3.26709	13.2898	22.798	32.77
0.393348	3.26685	13.2895	22.7976	32.7713
0.394181	3.26692	13.2888	22.7969	32.771
0.395013	3.26652	13.2887	22.7963	32.7713
0.395845	3.26719	13.2881	22.7959	32.7716
0.396677	3.26717	13.2882	22.7956	32.7716
0.39751	3.26765	13.2881	22.7963	32.7715
0.398342	3.26839	13.2872	22.7969	32.7726
0.399174	3.26804	13.2876	22.7961	32.7734
0.400006	3.26876	13.2852	22.7947	32.776
0.400839	3.269	13.286	22.7948	32.7776
0.401671	3.26948	13.2844	22.7949	32.7778
0.402503	3.26942	13.2853	22.7943	32.7786
0.403335	3.26829	13.2858	22.7938	32.7787
0.404168	3.26795	13.2857	22.794	32.7789
0.405	3.26808	13.2855	22.7935	32.7798
0.405832	3.26871	13.2855	22.7927	32.7799
0.406664	3.26932	13.2853	22.793	32.7796
0.407497	3.26978	13.2857	22.7935	32.7803
0.408329	3.26967	13.2863	22.7934	32.7808
0.409161	3.26925	13.2875	22.794	32.7805
0.409993	3.26889	13.288	22.7946	32.7805
0.410825	3.26862	13.2889	22.7944	32.7807
0.411658	3.26801	13.2898	22.7944	32.7809
0.41249	3.26781	13.2902	22.7948	32.7814
0.413322	3.26815	13.2904	22.7957	32.7821
0.414154	3.27016	13.2903	22.7964	32.7831
0.414987	3.26981	13.2902	22.7959	32.7836
0.415819	3.26982	13.2896	22.7958	32.7846
0.416651	3.26992	13.2892	22.7962	32.7854
0.417483	3.26943	13.2896	22.7964	32.7858
0.418316	3.26996	13.2897	22.7965	32.7859
0.419148	3.27032	13.2903	22.7968	32.7865
0.41998	3.27042	13.2914	22.797	32.7871
0.420812	3.27017	13.2914	22.7973	32.7871
0.421645	3.27055	13.2916	22.7979	32.7869
0.422477	3.2719	13.2924	22.7981	32.7872
0.423309	3.27238	13.2928	22.7987	32.7874
0.424141	3.27157	13.2932	22.7996	32.7876
0.424974	3.27194	13.2939	22.8001	32.7876
0.425806	3.27072	13.2948	22.8007	32.788
0.426638	3.27142	13.295	22.8012	32.7885
0.42747	3.27127	13.2951	22.8015	32.7893
0.428303	3.27122	13.2955	22.8017	32.7896
0.429135	3.2716	13.2956	22.8016	32.7901
0.429967	3.2703	13.295	22.8015	32.7902
0.430799	3.26944	13.2941	22.8022	32.7904
0.431632	3.26892	13.2937	22.8035	32.7895
0.432464	3.26853	13.2937	22.8043	32.7898
0.433296	3.26874	13.2936	22.8047	32.7905
0.434128	3.26869	13.2938	22.8055	32.7904
0.434961	3.26868	13.2942	22.8065	32.7904
0.435793	3.26853	13.2947	22.807	32.7902
0.436625	3.26858	13.2951	22.8069	32.7902
0.437457	3.26749	13.2954	22.8069	32.7902
0.43829	3.26687	13.2957	22.8069	32.7897
0.439122	3.26715	13.2957	22.8071	32.7894
0.439954	3.26714	13.2949	22.8075	32.7889
0.440786	3.26731	13.2946	22.8082	32.7888
0.441619	3.26712	13.2951	22.8086	32.7891
0.442451	3.2665	13.296	22.8086	32.7892
0.443283	3.26608	13.2966	22.8086	32.7887
0.444115	3.26637	13.2956	22.8088	32.7878
0.444948	3.26705	13.2951	22.809	32.7873
0.44578	3.26669	13.295	22.809	32.7866
0.446612	3.26598	13.295	22.8094	32.7861
0.447444	3.26486	13.2948	22.8096	32.7862
0.448277	3.26385	13.2945	22.8095	32.7863
0.449109	3.26284	13.2937	22.8092	32.7863
0.449941	3.26259	13.2931	22.8095	32.7864
0.450773	3.26235	13.2922	22.8088	32.787
0.451606	3.26198	13.2914	22.8084	32.7875
0.452438	3.26152	13.291	22.8085	32.7873
0.45327	3.26126	13.2898	22.808	32.787
0.454102	3.26108	13.2889	22.8069	32.7859
0.454935	3.26037	13.2884	22.8065	32.7849
0.455767	3.2593	13.2882	22.8066	32.7843
0.456599	3.25883	13.2873	22.8069	32.7836
0.457431	3.25791	13.2867	22.8065	32.7826
0.458264	3.25752	13.2867	22.8051	32.781
0.459096	3.2567	13.2856	22.8047	32.7801
0.459928	3.25626	13.2851	22.8047	32.7798
0.46076	3.25616	13.2848	22.8044	32.779
0.461593	3.25505	13.284	22.8034	32.7779
0.462425	3.25427	13.2832	22.8031	32.7772
0.463257	3.25269	13.2835	22.8033	32.7763
0.464089	3.25192	13.2837	22.8028	32.7747
0.464922	3.25099	13.283	22.8023	32.7735
0.465754	3.25006	13.2824	22.8011	32.7727
0.466586	3.24983	13.2813	22.8004	32.7721
0.467418	3.24974	13.2802	22.8001	32.7718
0.468251	3.24855	13.2797	22.7995	32.7712
0.469083	3.24771	13.2792	22.7986	32.77
0.469915	3.2474	13.2779	22.7981	32.7692
0.470747	3.24655	13.2772	22.7979	32.7685
0.47158	3.24594	13.2769	22.7973	32.7679
0.472412	3.24498	13.2766	22.7966	32.7673
0.473244	3.24492	13.2769	22.7957	32.7674
0.474076	3.24527	13.2769	22.795	32.7668
0.474909	3.24394	13.2765	22.7946	32.7655
0.475741	3.24363	13.2755	22.7939	32.7647
0.476573	3.24327	13.2747	22.7934	32.7641
0.477405	3.24334	13.2742	22.7929	32.763
0.478238	3.24278	13.2729	22.7926	32.7621
0.47907	3.24324	13.272	22.7925	32.762
0.479902	3.24359	13.2718	22.7918	32.7627
0.480734	3.24335	13.2715	22.791	32.7628
0.481566	3.24257	13.271	22.7902	32.7628
0.482399	3.24241	13.2706	22.7888	32.7629
0.483231	3.24329	13.2706	22.7876	32.7628
0.484063	3.24297	13.2704	22.7873	32.7627
0.484895	3.24288	13.2697	22.7871	32.7625
0.485728	3.24188	13.2693	22.787	32.7622
0.48656	3.24156	13.2693	22.7865	32.7615
0.487392	3.24185	13.2694	22.7856	32.7619
0.488224	3.24223	13.2693	22.7844	32.7616
0.489057	3.24279	13.2693	22.7834	32.7609
0.489889	3.24374	13.2694	22.7826	32.761
0.490721	3.24491	13.2692	22.7824	32.7603
0.491553	3.24582	13.269	22.7823	32.7597
0.492386	3.24652	13.2696	22.7826	32.7591
0.493218	3.24692	13.2705	22.7833	32.7589
0.49405	3.24759	13.2708	22.7833	32.7594
0.494882	3.24838	13.2712	22.7836	32.76
0.495715	3.24912	13.272	22.7841	32.7612
0.496547	3.25019	13.272	22.7842	32.7623
0.497379	3.25102	13.2717	22.7844	32.7626
0.498211	3.25131	13.2712	22.784	32.7633
0.499044	3.25191	13.2721	22.7837	32.764
0.499876	3.25197	13.2732	22.7842	32.7647
0.500708	3.25239	13.2744	22.7846	32.7647
0.50154	3.25269	13.2758	22.7848	32.7637
0.502373	3.25261	13.2767	22.785	32.7637
0.503205	3.25377	13.277	22.7855	32.7641
0.504037	3.25528	13.2776	22.7855	32.7648
0.504869	3.25659	13.2779	22.7855	32.7652
0.505702	3.25705	13.2771	22.7858	32.7658
0.506534	3.25823	13.2775	22.7859	32.7669
0.507366	3.26007	13.278	22.7861	32.7673
0.508198	3.26034	13.2794	22.7861	32.7676
0.509031	3.26095	13.2803	22.7859	32.7674
0.509863	3.2616	13.2812	22.786	32.7676
0.510695	3.26222	13.2818	22.7866	32.7683
0.511527	3.26281	13.2828	22.7873	32.7683
0.51236	3.26376	13.2838	22.7875	32.7681
0.513192	3.26483	13.2848	22.7886	32.7681
0.514024	3.26629	13.286	22.7892	32.7681
0.514856	3.26752	13.2864	22.7893	32.7683
0.515689	3.26903	13.287	22.7898	32.7687
0.516521	3.27074	13.2881	22.7897	32.7695
0.517353	3.27204	13.2892	22.7897	32.7709
0.518185	3.27372	13.2904	22.7894	32.7724
0.519018	3.27447	13.2908	22.7894	32.7733
0.51985	3.27559	13.2921	22.7893	32.7738
0.520682	3.27699	13.2942	22.7889	32.7746
0.521514	3.27792	13.2954	22.7892	32.7751
0.522347	3.27923	13.2961	22.79	32.7756
0.523179	3.28104	13.2973	22.7903	32.7759
0.524011	3.28181	13.2983	22.7913	32.7758
0.524843	3.28194	13.2988	22.7925	32.7759
0.525676	3.28295	13.299	22.793	32.7759
0.526508	3.28375	13.2992	22.7935	32.7758
0.52734	3.28456	13.3009	22.7937	32.7757
0.528172	3.28497	13.302	22.7938	32.7763
0.529005	3.28621	13.3026	22.795	32.7769
0.529837	3.28693	13.3033	22.7961	32.777
0.530669	3.28747	13.3039	22.7968	32.7777
0.531501	3.28783	13.3049	22.7972	32.7779
0.532334	3.28751	13.3061	22.7977	32.778
0.533166	3.28674	13.3065	22.7976	32.7784
0.533998	3.28675	13.306	22.7972	32.779
0.53483	3.28753	13.3063	22.7965	32.7793
0.535663	3.28781	13.3071	22.7959	32.7796
0.536495	3.28839	13.3072	22.7952	32.7795
0.537327	3.28919	13.3075	22.7949	32.779
0.538159	3.29011	13.3079	22.7947	32.7783
0.538992	3.28983	13.3082	22.7942	32.778
0.539824	3.28968	13.309	22.7945	32.7785
0.540656	3.28979	13.3091	22.7952	32.7786
0.541488	3.29027	13.3092	22.7952	32.7786
0.54232	3.29121	13.3092	22.7945	32.7794
0.543153	3.2916	13.3089	22.7939	32.7803
0.543985	3.29174	13.3093	22.7941	32.7804
0.544817	3.29198	13.3092	22.7943	32.7802
0.545649	3.29146	13.3099	22.7939	32.7793
0.546482	3.29095	13.3103	22.7932	32.7787
0.547314	3.29105	13.3111	22.793	32.7791
0.548146	3.29068	13.3115	22.7935	32.7789
0.548979	3.2902	13.3121	22.7938	32.779
0.549811	3.29042	13.3115	22.7936	32.7788
0.550643	3.29097	13.3113	22.7933	32.7789
0.551475	3.29141	13.3107	22.7935	32.7788
0.552307	3.29195	13.3104	22.7942	32.778
0.55314	3.29242	13.3114	22.7941	32.7779
0.553972	3.29194	13.3116	22.7933	32.7784
0.554804	3.29186	13.3114	22.7925	32.7782
0.555636	3.29227	13.3111	22.7921	32.7782
0.556469	3.29187	13.3113	22.7914	32.7781
0.557301	3.29124	13.3118	22.7909	32.7778
0.558133	3.29078	13.3123	22.7909	32.7774
0.558965	3.28998	13.3132	22.7914	32.7772
0.559798	3.28885	13.3132	22.7917	32.7765
0.56063	3.28851	13.3133	22.7914	32.7764
0.561462	3.28841	13.313	22.7913	32.7767
0.562294	3.28765	13.312	22.7919	32.7765
0.563127	3.28705	13.3112	22.7922	32.7756
0.563959	3.28609	13.3106	22.7918	32.7752
0.564791	3.28522	13.3106	22.7922	32.7747
0.565623	3.28491	13.3106	22.7911	32.7746
0.566456	3.28453	13.3111	22.7902	32.7743
0.567288	3.28386	13.3112	22.7901	32.7744
0.56812	3.2833	13.3116	22.7897	32.7748
0.568952	3.28329	13.3101	22.7894	32.7752
0.569785	3.28382	13.309	22.7899	32.7758
0.570617	3.28327	13.3085	22.7894	32.7757
0.571449	3.2825	13.3074	22.7889	32.7758
0.572281	3.28236	13.3072	22.7889	32.7764
0.573114	3.2822	13.3074	22.7892	32.7769
0.573946	3.28237	13.3071	22.789	32.7778
0.574778	3.28255	13.3075	22.7888	32.7786
0.57561	3.28255	13.3076	22.7889	32.7786
0.576443	3.28168	13.3072	22.7892	32.7781
0.577275	3.28091	13.3064	22.7898	32.7776
0.578107	3.27993	13.3063	22.7905	32.7781
0.578939	3.27893	13.3061	22.791	32.7789
0.579772	3.27786	13.3059	22.7914	32.7789
0.580604	3.27765	13.3066	22.792	32.7784
0.581436	3.27738	13.3068	22.7922	32.7777
0.582268	3.27739	13.3063	22.7919	32.7774
0.583101	3.27698	13.3052	22.7914	32.7782
0.583933	3.27636	13.3049	22.7921	32.7785
0.584765	3.27658	13.3043	22.7924	32.7785
0.585597	3.27657	13.3027	22.7923	32.7784
0.58643	3.27591	13.302	22.7923	32.7783
0.587262	3.2759	13.301	22.7926	32.778
0.588094	3.27603	13.3002	22.7934	32.7776
0.588926	3.2765	13.2998	22.7935	32.7777
0.589759	3.27702	13.2993	22.7929	32.7777
0.590591	3.27719	13.2984	22.7929	32.7775
0.591423	3.27647	13.2978	22.7933	32.7777
0.592255	3.27581	13.2973	22.7941	32.7772
0.593088	3.27539	13.2969	22.7941	32.7766
0.59392	3.27481	13.296	22.7936	32.7773
0.594752	3.274	13.2944	22.7932	32.7778
0.595584	3.27376	13.2938	22.7934	32.7774
0.596417	3.27418	13.2935	22.7935	32.7774
0.597249	3.27387	13.293	22.793	32.7779
0.598081	3.27337	13.2928	22.793	32.7782
0.598913	3.27311	13.2923	22.7932	32.7785
0.599746	3.2726	13.2918	22.7936	32.7791
0.600578	3.27261	13.291	22.7938	32.7786
0.60141	3.27296	13.2903	22.7935	32.7781
0.602242	3.27303	13.2899	22.7937	32.7776
0.603075	3.27259	13.2893	22.7942	32.7775
0.603907	3.27214	13.2885	22.794	32.7768
0.604739	3.27188	13.2882	22.7936	32.7766
0.605571	3.27156	13.289	22.7932	32.777
0.606404	3.27127	13.2895	22.7928	32.777
0.607236	3.2702	13.2895	22.7931	32.777
0.608068	3.26949	13.2882	22.7929	32.7769
0.6089	3.26966	13.2881	22.7924	32.7764
0.609733	3.26978	13.2878	22.7917	32.7756
0.610565	3.26937	13.288	22.791	32.7753
0.611397	3.26895	13.2885	22.7912	32.7747
0.612229	3.2687	13.2881	22.7915	32.7742
0.613061	3.26814	13.2885	22.7914	32.7732
0.613894	3.26758	13.2888	22.7913	32.7729
0.614726	3.26655	13.2879	22.7911	32.7722
0.615558	3.26541	13.2875	22.791	32.7712
0.61639	3.26494	13.2867	22.7906	32.7705
0.617223	3.26445	13.2861	22.7907	32.7695
0.618055	3.26404	13.2852	22.7903	32.7689
0.618887	3.26409	13.2849	22.7898	32.7686
0.619719	3.26398	13.2846	22.7898	32.7678
0.620552	3.26355	13.2845	22.7892	32.7671
0.621384	3.2631	13.2841	22.7881	32.7671
0.622216	3.26243	13.2836	22.7876	32.7672
0.623048	3.26214	13.283	22.7875	32.767
0.623881	3.26203	13.2825	22.7877	32.7672
0.624713	3.26158	13.2823	22.7875	32.7669
0.625545	3.26139	13.2816	22.7859	32.7672
0.626377	3.26114	13.2815	22.7861	32.7667
0.62721	3.26056	13.2815	22.7858	32.7667
0.628042	3.26032	13.2817	22.7854	32.7667
0.628874	3.25952	13.2819	22.785	32.7673
0.629706	3.25887	13.2826	22.7841	32.7674
0.630539	3.25791	13.2827	22.7835	32.7666
0.631371	3.25695	13.2817	22.7836	32.7661
0.632203	3.25626	13.2811	22.7834	32.7658
0.633035	3.25559	13.2815	22.7834	32.765
0.633868	3.25504	13.2815	22.7827	32.7651
0.6347	3.25479	13.2815	22.7819	32.7657
0.635532	3.25443	13.2819	22.7818	32.7651
0.636364	3.25417	13.2824	22.7819	32.7647
0.637197	3.25396	13.2822	22.782	32.7645
0.638029	3.25348	13.2815	22.7816	32.7642
0.638861	3.25311	13.281	22.7821	32.7637
0.639693	3.2526	13.2803	22.7825	32.7632
0.640526	3.25215	13.2798	22.7824	32.7632
0.641358	3.25144	13.279	22.7816	32.7627
0.64219	3.25026	13.2787	22.7808	32.7624
0.643022	3.24936	13.2786	22.7809	32.7621
0.643855	3.24855	13.2781	22.7805	32.7619
0.644687	3.24819	13.2785	22.7801	32.7619
0.645519	3.24792	13.2791	22.7798	32.7622
0.646351	3.24777	13.2789	22.7802	32.7614
0.647184	3.24777	13.2774	22.7807	32.7609
0.648016	3.2477	13.276	22.7813	32.761
0.648848	3.24808	13.2752	22.7819	32.7612
0.64968	3.24852	13.275	22.7824	32.7612
0.650513	3.24833	13.2739	22.7825	32.7612
0.651345	3.24813	13.2739	22.7832	32.7616
0.652177	3.24799	13.2733	22.7838	32.7617
0.653009	3.24783	13.2728	22.7833	32.7617
0.653842	3.24727	13.2735	22.7829	32.7623
0.654674	3.24736	13.2732	22.7834	32.763
0.655506	3.24752	13.2718	22.7833	32.7624
0.656338	3.24749	13.2713	22.7829	32.7612
0.657171	3.24783	13.2714	22.7823	32.7609
0.658003	3.24801	13.2714	22.7826	32.7608
0.658835	3.24838	13.2713	22.7826	32.7615
0.659667	3.24864	13.2707	22.7829	32.7621
0.6605	3.24777	13.2702	22.7822	32.7621
0.661332	3.24684	13.2698	22.7815	32.762
0.662164	3.24668	13.2697	22.7815	32.7606
0.662996	3.24642	13.2694	22.7813	32.7605
0.663829	3.24658	13.2685	22.7813	32.7602
0.664661	3.24698	13.2678	22.7809	32.7599
0.665493	3.24684	13.2682	22.7804	32.7589
0.666325	3.24666	13.2682	22.7808	32.7583
0.667158	3.24622	13.2678	22.7812	32.7576
0.66799	3.24526	13.2674	22.7811	32.7573
0.668822	3.245	13.2672	22.7806	32.757
0.669654	3.24534	13.2669	22.7804	32.7569
0.670487	3.2463	13.2669	22.7804	32.7563
0.671319	3.24703	13.266	22.7806	32.7566
0.672151	3.24688	13.2659	22.7806	32.7569
0.672983	3.24659	13.266	22.7809	32.756
0.673816	3.24604	13.2661	22.7806	32.7552
0.674648	3.24627	13.2655	22.7804	32.7557
0.67548	3.24677	13.2657	22.7798	32.7554
0.676312	3.24653	13.2656	22.7804	32.7551
0.677145	3.2462	13.2649	22.7806	32.755
0.677977	3.24602	13.264	22.7804	32.7548
0.678809	3.24579	13.264	22.7811	32.7546
0.679641	3.24534	13.2641	22.7812	32.7546
0.680474	3.24538	13.264	22.7812	32.7552
0.681306	3.24617	13.2638	22.7814	32.7558
0.682138	3.24684	13.2638	22.7819	32.7561
0.68297	3.24722	13.2631	22.7826	32.7561
0.683802	3.24755	13.2624	22.7823	32.7557
0.684635	3.24763	13.2616	22.7818	32.7557
0.685467	3.24736	13.2622	22.7821	32.756
0.686299	3.24679	13.2615	22.7814	32.7558
0.687131	3.24621	13.261	22.7809	32.7553
0.687964	3.24565	13.2609	22.7801	32.7556
0.688796	3.24522	13.2611	22.7803	32.7556
0.689628	3.24479	13.2612	22.7801	32.7551
0.69046	3.24439	13.2612	22.7792	32.7547
0.691293	3.24403	13.2605	22.7785	32.7534
0.692125	3.24342	13.2601	22.7784	32.7538
0.692957	3.2427	13.2602	22.7779	32.7537
0.693789	3.24247	13.2608	22.7782	32.7543
0.694622	3.24261	13.2604	22.7781	32.754
0.695454	3.24296	13.2596	22.778	32.7537
0.696286	3.24253	13.2598	22.7771	32.7535
0.697118	3.24171	13.2601	22.7768	32.7532
0.697951	3.24179	13.2599	22.7765	32.754
0.698783	3.24161	13.2597	22.7774	32.754
0.699615	3.24098	13.2599	22.7775	32.7543
0.700447	3.24044	13.2599	22.7775	32.7545
0.70128	3.24002	13.2607	22.7772	32.754
0.702112	3.24027	13.261	22.7779	32.7546
0.702944	3.24031	13.261	22.7783	32.7552
0.703776	3.24031	13.2607	22.7784	32.7555
0.704609	3.23963	13.2607	22.7788	32.7552
0.705441	3.23923	13.2622	22.7788	32.7558
0.706273	3.23917	13.2627	22.7781	32.756
0.707105	3.23863	13.2624	22.7775	32.7557
0.707938	3.23755	13.2627	22.7772	32.7563
0.70877	3.23705	13.2626	22.7774	32.7555
0.709602	3.23677	13.2624	22.7771	32.7552
0.710434	3.23635	13.2632	22.777	32.7555
0.711267	3.2354	13.2628	22.777	32.7555
0.712099	3.23386	13.2622	22.7761	32.7548
0.712931	3.2322	13.2627	22.7759	32.7541
0.713763	3.23142	13.2628	22.7762	32.7536
0.714596	3.23107	13.2625	22.7749	32.7541
0.715428	3.23115	13.2617	22.7746	32.7551
0.71626	3.23124	13.2624	22.7751	32.7544
0.717092	3.23037	13.2618	22.7756	32.7546
0.717925	3.22954	13.2621	22.7751	32.7548
0.718757	3.22986	13.2627	22.7746	32.7559
0.719589	3.22975	13.264	22.7739	32.7562
0.720421	3.22898	13.2644	22.7733	32.7572
0.721254	3.22876	13.2638	22.7726	32.7577
0.722086	3.22829	13.2642	22.7721	32.7568
0.722918	3.22778	13.266	22.7715	32.7557
0.72375	3.22708	13.2661	22.7707	32.7543
0.724583	3.22632	13.2672	22.7695	32.7536
0.725415	3.22618	13.2669	22.7702	32.7537
0.726247	3.22587	13.2669	22.7693	32.7531
0.727079	3.22582	13.266	22.7698	32.7535
0.727912	3.22611	13.2667	22.7703	32.7543
0.728744	3.22646	13.2664	22.7705	32.7542
0.729576	3.22649	13.2663	22.7707	32.7547
0.730408	3.22628	13.2659	22.7709	32.7543
0.731241	3.22616	13.2664	22.7703	32.7557
0.732073	3.22615	13.2666	22.7705	32.7558
0.732905	3.22606	13.2676	22.7708	32.7569
0.733737	3.2264	13.2684	22.772	32.7561
0.73457	3.22662	13.268	22.7724	32.7554
0.735402	3.22701	13.2682	22.7724	32.7548
0.736234	3.22671	13.2675	22.7728	32.755
0.737066	3.22532	13.2671	22.7728	32.7549
0.737899	3.225	13.2668	22.7733	32.7548
0.738731	3.22524	13.2666	22.773	32.7557
0.739563	3.22471	13.267	22.7741	32.7558
0.740395	3.22432	13.2661	22.7739	32.7561
0.741228	3.22478	13.2654	22.7741	32.7552
0.74206	3.22505	13.2649	22.7734	32.7539
0.742892	3.22509	13.2641	22.7735	32.7538
0.743724	3.22578	13.2638	22.7735	32.7544
0.744557	3.22613	13.2634	22.7731	32.7538
0.745389	3.22583	13.2634	22.7734	32.7551
0.746221	3.22597	13.2633	22.7732	32.7557
0.747053	3.22587	13.2617	22.7732	32.7562
0.747886	3.22515	13.2615	22.7733	32.7559
0.748718	3.22524	13.2612	22.7736	32.7567
0.74955	3.22564	13.2611	22.7741	32.7561
0.750382	3.22514	13.2616	22.7734	32.7564
0.751215	3.2249	13.2616	22.7732	32.7569
0.752047	3.2249	13.2613	22.774	32.7558
0.752879	3.22518	13.2611	22.7747	32.7555
0.753711	3.22617	13.2607	22.7755	32.7566
0.754543	3.22645	13.2604	22.7763	32.7567
0.755376	3.22694	13.2594	22.7751	32.7565
0.756208	3.22671	13.2595	22.776	32.756
0.75704	3.22602	13.2598	22.7758	32.7562
0.757872	3.22572	13.2601	22.7759	32.757
0.758705	3.22607	13.2601	22.7756	32.7566
0.759537	3.22673	13.2599	22.7762	32.7564
0.760369	3.22675	13.2603	22.7754	32.755
0.761201	3.22667	13.26	22.7762	32.7545
0.762034	3.22625	13.2597	22.7751	32.7533
0.762866	3.2256	13.2608	22.776	32.7533
0.763698	3.22566	13.2605	22.7764	32.7529
0.76453	3.22555	13.2593	22.7768	32.7531
0.765363	3.22521	13.2591	22.7771	32.7543
0.766195	3.22544	13.2587	22.7779	32.7542
0.767027	3.22497	13.258	22.7777	32.7545
0.767859	3.22445	13.2585	22.7787	32.7558
0.768692	3.22424	13.2584	22.7781	32.7553
0.769524	3.224	13.2584	22.7771	32.7547
0.770356	3.22415	13.2582	22.7772	32.755
0.771188	3.22436	13.2583	22.7774	32.7547
0.772021	3.22449	13.2591	22.7769	32.7549
0.772853	3.22456	13.2583	22.7774	32.7529
0.773685	3.22409	13.2577	22.7773	32.7529
0.774517	3.22384	13.2567	22.777	32.7515
0.77535	3.22388	13.2556	22.7767	32.7527
0.776182	3.22376	13.2561	22.776	32.753
0.777014	3.22357	13.2555	22.7751	32.7533
0.777846	3.22262	13.2561	22.7746	32.7527
0.778679	3.22282	13.2564	22.7746	32.7518
0.779511	3.22255	13.2562	22.7743	32.7514
0.780343	3.22239	13.2557	22.7742	32.7509
0.781175	3.22279	13.255	22.7742	32.7498
0.782008	3.22249	13.2566	22.7746	32.7495
0.78284	3.22211	13.257	22.7741	32.7497
0.783672	3.22154	13.2572	22.7745	32.7503
0.784504	3.22132	13.2579	22.7742	32.7503
0.785337	3.22018	13.2579	22.7734	32.7488
0.786169	3.21964	13.2578	22.7738	32.7487
0.787001	3.21933	13.2573	22.7735	32.747
0.787833	3.21851	13.2571	22.7738	32.7461
0.788666	3.21837	13.2582	22.7739	32.7452
0.789498	3.2181	13.2585	22.7744	32.7447
0.79033	3.21819	13.2581	22.7755	32.7446
0.791162	3.21816	13.2576	22.7752	32.7445
0.791995	3.21875	13.2575	22.7765	32.7454
0.792827	3.2193	13.2576	22.7765	32.7445
0.793659	3.21945	13.2573	22.7755	32.7448
0.794491	3.21979	13.257	22.7748	32.7451
0.795324	3.22031	13.2577	22.7741	32.745
0.796156	3.2214	13.2574	22.7736	32.7458
0.796988	3.22132	13.2578	22.7749	32.7464
0.79782	3.22167	13.258	22.7748	32.7467
0.798653	3.22233	13.2578	22.7747	32.7462
0.799485	3.22216	13.2576	22.7746	32.7463
0.800317	3.22201	13.2575	22.7738	32.7464
0.801149	3.22202	13.2565	22.7733	32.7463
0.801982	3.22154	13.2554	22.7746	32.7458
0.802814	3.22173	13.2542	22.7743	32.7464
0.803646	3.22251	13.2533	22.7746	32.7465
0.804478	3.22247	13.2528	22.7747	32.7462
0.805311	3.22233	13.253	22.7752	32.7468
0.806143	3.22171	13.2525	22.7748	32.7471
0.806975	3.22138	13.2513	22.7754	32.7471
0.807807	3.22189	13.2517	22.7743	32.748
0.80864	3.22243	13.253	22.774	32.7483
0.809472	3.2228	13.2521	22.7734	32.7479
0.810304	3.22319	13.2519	22.7726	32.7473
0.811136	3.22355	13.251	22.7732	32.7467
0.811969	3.22306	13.2512	22.7738	32.7468
0.812801	3.22339	13.2506	22.7734	32.7463
0.813633	3.22335	13.2501	22.7732	32.7465
0.814465	3.22318	13.2506	22.7726	32.7466
0.815298	3.22338	13.2502	22.7724	32.7466
0.81613	3.22398	13.2504	22.7721	32.7471
0.816962	3.22398	13.251	22.7716	32.7468
0.817794	3.22388	13.2522	22.7728	32.7467
0.818627	3.22406	13.2527	22.773	32.7465
0.819459	3.2245	13.252	22.7728	32.7462
0.820291	3.22519	13.2524	22.7726	32.7468
0.821123	3.22608	13.2524	22.773	32.7474
0.821956	3.22637	13.2533	22.7732	32.7481
0.822788	3.22636	13.253	22.7729	32.7489
0.82362	3.22695	13.2518	22.7724	32.7486
0.824452	3.22711	13.2515	22.7717	32.7482
0.825284	3.22724	13.2515	22.7718	32.7481
0.826117	3.22709	13.2506	22.7716	32.749
0.826949	3.22742	13.2507	22.7717	32.7497
0.827781	3.22748	13.2507	22.7706	32.7492
0.828613	3.22886	13.2514	22.77	32.7497
0.829446	3.22982	13.2513	22.7702	32.75
0.830278	3.2292	13.2511	22.77	32.7501
0.83111	3.22936	13.2512	22.7696	32.7503
0.831942	3.22975	13.2516	22.7686	32.7497
0.832775	3.22939	13.2516	22.7685	32.7499
0.833607	3.22931	13.2505	22.768	32.7484
0.834439	3.22998	13.2505	22.7675	32.7481
0.835271	3.23014	13.2513	22.7673	32.7484
0.836104	3.22967	13.2522	22.7674	32.7483
0.836936	3.22853	13.2512	22.7676	32.748
0.837768	3.22743	13.2504	22.7677	32.7482
0.8386	3.22725	13.2507	22.7675	32.7474
0.839433	3.22778	13.2503	22.7676	32.7477
0.840265	3.22818	13.2505	22.7684	32.7481
0.841097	3.22861	13.2499	22.7677	32.7477
0.841929	3.22858	13.249	22.7682	32.7477
0.842762	3.2282	13.2491	22.7682	32.7473
0.843594	3.22787	13.2489	22.7679	32.7477
0.844426	3.22804	13.2492	22.7674	32.747
0.845258	3.22776	13.2494	22.7676	32.7471
0.846091	3.22843	13.2494	22.7673	32.7473
0.846923	3.22775	13.2493	22.7663	32.7479
0.847755	3.22763	13.2492	22.7661	32.7471
0.848587	3.22789	13.2497	22.7661	32.7472
0.84942	3.22737	13.2496	22.7655	32.7472
0.850252	3.22704	13.2488	22.7657	32.7464
0.851084	3.22766	13.2495	22.7662	32.7464
0.851916	3.22749	13.2502	22.7671	32.7463
0.852749	3.22722	13.2507	22.767	32.7465
0.853581	3.22712	13.2505	22.7668	32.7452
0.854413	3.22664	13.2497	22.7662	32.7461
0.855245	3.22668	13.2486	22.7666	32.7455
0.856078	3.22649	13.2492	22.766	32.7458
0.85691	3.22571	13.25	22.7658	32.7457
0.857742	3.22486	13.25	22.7655	32.7457
0.858574	3.22426	13.2503	22.7655	32.7459
0.859407	3.22426	13.2487	22.7644	32.7448
0.860239	3.22395	13.2483	22.7646	32.7447
0.861071	3.22407	13.2491	22.7646	32.7449
0.861903	3.22295	13.2482	22.7648	32.7443
0.862736	3.2218	13.2479	22.7647	32.7433
0.863568	3.22134	13.2471	22.7649	32.7418
0.8644	3.22087	13.2475	22.7648	32.741
0.865232	3.22047	13.2478	22.7654	32.7409
0.866065	3.22029	13.2478	22.7658	32.7415
0.866897	3.22028	13.2477	22.7664	32.7411
0.867729	3.21991	13.2482	22.7674	32.7398
0.868561	3.22008	13.2483	22.7683	32.7392
0.869394	3.22048	13.2482	22.769	32.7385
0.870226	3.21865	13.2478	22.7688	32.7384
0.871058	3.21835	13.2472	22.7688	32.7371
0.87189	3.21866	13.2465	22.7681	32.7365
0.872723	3.21932	13.2459	22.7691	32.7362
0.873555	3.21932	13.2452	22.7688	32.7354
0.874387	3.21969	13.2447	22.7692	32.7349
0.875219	3.21955	13.2445	22.7692	32.7351
0.876052	3.21765	13.2443	22.7694	32.7354
0.876884	3.21719	13.2437	22.7701	32.7354
0.877716	3.21679	13.2437	22.7694	32.7346
0.878548	3.21705	13.2448	22.7691	32.7339
0.879381	3.21671	13.2462	22.7685	32.733
0.880213	3.2161	13.2463	22.7684	32.7337
0.881045	3.21601	13.2469	22.7687	32.7332
0.881877	3.21449	13.2468	22.7696	32.7335
0.88271	3.21388	13.2468	22.7703	32.7332
0.883542	3.21365	13.2479	22.77	32.7333
0.884374	3.2144	13.2491	22.7697	32.7328
0.885206	3.2146	13.2495	22.7693	32.7338
0.886039	3.21382	13.2502	22.7697	32.7335
0.886871	3.21409	13.2501	22.7698	32.7324
0.887703	3.21329	13.2496	22.7697	32.7317
0.888535	3.21419	13.2493	22.7697	32.7311
0.889368	3.21452	13.2492	22.7699	32.7316
0.8902	3.21448	13.2489	22.7688	32.7315
0.891032	3.21372	13.249	22.7692	32.7311
0.891864	3.21387	13.2497	22.7696	32.7314
0.892696	3.21357	13.2494	22.769	32.7309
0.893529	3.2134	13.249	22.769	32.731
0.894361	3.21295	13.2485	22.769	32.7316
0.895193	3.21321	13.2486	22.7689	32.7315
0.896025	3.21291	13.2491	22.7697	32.7312
0.896858	3.21281	13.2504	22.7682	32.732
0.89769	3.21305	13.2503	22.7683	32.7322
0.898522	3.21308	13.2498	22.7692	32.7329
0.899354	3.21315	13.2502	22.7702	32.7337
0.900187	3.21311	13.2494	22.7699	32.7338
0.901019	3.21276	13.2499	22.7697	32.7338
0.901851	3.21252	13.2495	22.7698	32.7341
0.902683	3.21197	13.2497	22.7696	32.7346
0.903516	3.21267	13.2505	22.7693	32.7349
0.904348	3.21377	13.2508	22.7685	32.7354
0.90518	3.21397	13.2513	22.7683	32.7362
0.906012	3.21477	13.2517	22.7683	32.7375
0.906845	3.21497	13.2512	22.7677	32.7385
0.907677	3.21442	13.2519	22.7669	32.7382
0.908509	3.2138	13.2518	22.7656	32.7384
0.909341	3.21395	13.2521	22.7647	32.7394
0.910174	3.214	13.252	22.7644	32.7395
0.911006	3.21424	13.2525	22.7643	32.7398
0.911838	3.21432	13.2528	22.7649	32.74
0.91267	3.21432	13.2524	22.7653	32.7413
0.913503	3.21432	13.2524	22.766	32.7413
0.914335	3.21343	13.2522	22.7658	32.7417
0.915167	3.21285	13.2525	22.7661	32.7422
0.915999	3.21206	13.2535	22.7662	32.7429
0.916832	3.21292	13.2546	22.766	32.7432
0.917664	3.21322	13.255	22.7661	32.7428
0.918496	3.21312	13.2549	22.7664	32.7432
0.919328	3.21297	13.2542	22.7665	32.7439
0.920161	3.21365	13.2538	22.767	32.7444
0.920993	3.21382	13.2532	22.7676	32.7448
0.921825	3.21382	13.2526	22.7674	32.745
0.922657	3.21337	13.2524	22.7671	32.7452
0.92349	3.2141	13.2529	22.7659	32.7448
0.924322	3.21419	13.2532	22.7658	32.7454
0.925154	3.21498	13.2527	22.7664	32.746
0.925986	3.21396	13.2517	22.7668	32.7473
0.926819	3.21457	13.2514	22.7675	32.7476
0.927651	3.21439	13.2514	22.7672	32.7483
0.928483	3.21435	13.2522	22.7664	32.7494
0.929315	3.21461	13.2527	22.7662	32.7502
0.930148	3.21378	13.2528	22.7663	32.7504
0.93098	3.21459	13.2528	22.7653	32.7503
0.931812	3.21517	13.2532	22.7656	32.7499
0.932644	3.2152	13.2542	22.7655	32.7492
0.933477	3.21471	13.2539	22.7646	32.7495
0.934309	3.21476	13.2539	22.7649	32.7491
0.935141	3.21424	13.2544	22.7639	32.7487
0.935973	3.21431	13.2544	22.764	32.7486
0.936806	3.21508	13.2539	22.7642	32.7495
0.937638	3.21545	13.2541	22.7636	32.7492
0.93847	3.21456	13.254	22.7641	32.7485
0.939302	3.21406	13.2543	22.7645	32.7477
0.940135	3.21462	13.2552	22.7637	32.747
0.940967	3.21527	13.2554	22.7626	32.7465
0.941799	3.2152	13.2556	22.7622	32.7463
0.942631	3.21564	13.2551	22.7628	32.7472
0.943464	3.21529	13.2552	22.7626	32.7472
0.944296	3.21509	13.2551	22.7624	32.7478
0.945128	3.21565	13.2547	22.7621	32.7491
0.94596	3.21568	13.2544	22.7619	32.7495
0.946793	3.21613	13.2538	22.7614	32.7495
0.947625	3.21478	13.2535	22.7612	32.749
0.948457	3.21493	13.2544	22.7613	32.7487
0.949289	3.21493	13.2543	22.7616	32.7495
0.950122	3.21597	13.2543	22.7626	32.7496
0.950954	3.21563	13.2541	22.7623	32.7494
0.951786	3.21504	13.2535	22.7613	32.7509
0.952618	3.21435	13.253	22.7614	32.7514
0.953451	3.21452	13.2529	22.7616	32.7512
0.954283	3.21459	13.2525	22.7611	32.7505
0.955115	3.21464	13.2526	22.7601	32.7511
0.955947	3.21555	13.2524	22.7591	32.7512
0.95678	3.21584	13.2525	22.7582	32.7519
0.957612	3.2163	13.2523	22.7574	32.7525
0.958444	3.21561	13.252	22.7575	32.7526
0.959276	3.21653	13.2518	22.7575	32.7529
0.960109	3.21741	13.2516	22.7565	32.7532
0.960941	3.21755	13.2517	22.7565	32.7529
0.961773	3.21663	13.2511	22.757	32.7529
0.962605	3.21664	13.2515	22.7574	32.7534
0.963437	3.21685	13.252	22.7577	32.753
0.96427	3.21648	13.2518	22.7573	32.7529
0.965102	3.21599	13.2518	22.7572	32.7525
0.965934	3.21555	13.2515	22.7571	32.7516
0.966766	3.21444	13.2517	22.7566	32.7512
0.967599	3.21466	13.2525	22.7567	32.7498
0.968431	3.21395	13.2528	22.7565	32.7493
0.969263	3.21471	13.2519	22.7568	32.7492
0.970095	3.21397	13.2516	22.7569	32.7494
0.970928	3.2142	13.2515	22.7575	32.7495
0.97176	3.21417	13.2518	22.7569	32.7495
0.972592	3.21386	13.2521	22.7579	32.7501
0.973424	3.21244	13.2522	22.7587	32.7507
0.974257	3.21202	13.252	22.759	32.7504
0.975089	3.21237	13.2512	22.7593	32.7496
0.975921	3.21145	13.2505	22.7591	32.7498
0.976753	3.21124	13.2506	22.759	32.7506
0.977586	3.21111	13.2509	22.7587	32.7508
0.978418	3.21025	13.2517	22.7591	32.751
0.97925	3.21034	13.2521	22.7587	32.7512
0.980082	3.21172	13.2517	22.7586	32.7515
0.980915	3.21127	13.2506	22.7584	32.7521
0.981747	3.21095	13.2497	22.7592	32.7518
0.982579	3.21028	13.2494	22.7601	32.752
0.983411	3.20982	13.2492	22.76	32.7522
0.984244	3.20996	13.2491	22.7599	32.7519
0.985076	3.21042	13.2492	22.7605	32.7525
0.985908	3.21038	13.2487	22.7608	32.7521
0.98674	3.2092	13.2484	22.7618	32.7507
0.987573	3.20887	13.2486	22.7623	32.7505
0.988405	3.20832	13.2487	22.7627	32.7508
0.989237	3.20853	13.2485	22.7626	32.7504
0.990069	3.20761	13.2479	22.7618	32.75
0.990902	3.20749	13.2471	22.7611	32.7493
0.991734	3.2071	13.2469	22.7599	32.7494
0.992566	3.20689	13.2464	22.7599	32.7496
0.993398	3.20678	13.2465	22.7602	32.7488
0.994231	3.20673	13.2468	22.7595	32.7483
0.995063	3.20675	13.247	22.7591	32.7487
0.995895	3.20682	13.2482	22.7597	32.7491
0.996727	3.20666	13.2489	22.7606	32.7489
0.99756	3.20703	13.2497	22.7611	32.749
0.998392	3.20704	13.2503	22.7612	32.7483
0.999224	3.20646	13.2504	22.7611	32.7477
1.00006	3.2058	13.2505	22.7606	32.7468
1.00089	3.20489	13.2503	22.76	32.7469
1.00172	3.20417	13.2504	22.7599	32.747
1.00255	3.20377	13.2507	22.7597	32.7479
1.00338	3.20369	13.2508	22.7592	32.7481
1.00422	3.20366	13.2501	22.7584	32.7477
1.00505	3.20406	13.2499	22.7576	32.7468
1.00588	3.20396	13.2494	22.7582	32.7466
1.00671	3.20458	13.2484	22.7583	32.7475
1.00755	3.20398	13.2485	22.758	32.7478
1.00838	3.20478	13.2491	22.7578	32.7472
1.00921	3.2051	13.2494	22.7575	32.7472
1.01004	3.20466	13.2498	22.7576	32.7465
1.01088	3.20393	13.2507	22.7574	32.7456
1.01171	3.20467	13.2505	22.7575	32.7449
1.01254	3.2051	13.2504	22.7573	32.7445
1.01337	3.20629	13.2499	22.7581	32.7439
1.01421	3.20498	13.2503	22.7581	32.7427
1.01504	3.20525	13.2511	22.7578	32.742
1.01587	3.20555	13.2507	22.758	32.7424
1.0167	3.20598	13.2512	22.7582	32.7433
1.01753	3.20691	13.2519	22.7585	32.7437
1.01837	3.20717	13.2507	22.7596	32.7441
1.0192	3.20741	13.2496	22.7599	32.7435
1.02003	3.20721	13.2482	22.7594	32.7426
1.02086	3.20716	13.2474	22.7602	32.7425
1.0217	3.20682	13.2478	22.7605	32.7421
1.02253	3.20676	13.2484	22.7604	32.7414
1.02336	3.20689	13.2486	22.7598	32.7413
1.02419	3.20701	13.2487	22.7596	32.7399
1.02502	3.20667	13.2487	22.7601	32.7388
1.02586	3.2066	13.2489	22.76	32.7378
1.02669	3.2063	13.2491	22.76	32.737
1.02752	3.20637	13.2494	22.7602	32.7361
1.02835	3.20749	13.2498	22.7599	32.736
1.02919	3.20776	13.2498	22.7599	32.7361
1.03002	3.20776	13.2496	22.7603	32.7356
1.03085	3.20792	13.2495	22.7603	32.7356
1.03168	3.20775	13.2497	22.7609	32.7361
1.03251	3.20732	13.2505	22.7617	32.7357
1.03335	3.20759	13.2511	22.7623	32.7351
1.03418	3.20813	13.2513	22.762	32.7347
1.03501	3.20912	13.2512	22.7624	32.7344
1.03584	3.20887	13.2511	22.7632	32.7342
1.03668	3.20839	13.2506	22.7632	32.7336
1.03751	3.2083	13.2498	22.7626	32.7331
1.03834	3.20845	13.2496	22.762	32.7329
1.03917	3.20743	13.2493	22.7619	32.7327
1.04	3.206	13.2486	22.7629	32.733
1.04084	3.20612	13.2481	22.7634	32.7328
1.04167	3.20701	13.2477	22.7642	32.7325
1.0425	3.20749	13.248	22.7644	32.7323
1.04333	3.20789	13.2485	22.7648	32.732
1.04417	3.20771	13.2486	22.7647	32.7309
1.045	3.20801	13.2484	22.7647	32.7303
1.04583	3.20886	13.2491	22.7651	32.7296
1.04666	3.20891	13.2488	22.7656	32.7292
1.04749	3.20821	13.2481	22.7653	32.7299
1.04833	3.20752	13.2485	22.7653	32.7304
1.04916	3.20746	13.2485	22.7657	32.7301
1.04999	3.20705	13.2478	22.7654	32.7306
1.05082	3.20621	13.2468	22.7651	32.7306
1.05166	3.20649	13.2461	22.7649	32.7309
1.05249	3.20682	13.2453	22.765	32.7315
1.05332	3.20664	13.2447	22.7655	32.7315
1.05415	3.20585	13.2444	22.7657	32.7312
1.05499	3.2046	13.244	22.7658	32.732
1.05582	3.20578	13.2429	22.7658	32.7327
1.05665	3.20642	13.2419	22.7656	32.7329
1.05748	3.20633	13.2412	22.7657	32.7335
1.05831	3.20596	13.2411	22.7655	32.7334
1.05915	3.20588	13.2409	22.7656	32.7329
1.05998	3.20681	13.2418	22.7654	32.733
1.06081	3.20651	13.2427	22.7649	32.7333
1.06164	3.20701	13.2434	22.7645	32.7337
1.06248	3.20649	13.2439	22.764	32.7338
1.06331	3.20553	13.2436	22.7635	32.7335
1.06414	3.20622	13.2428	22.7639	32.7337
1.06497	3.20633	13.2424	22.7653	32.7335
1.0658	3.20673	13.2427	22.7659	32.7337
1.06664	3.20749	13.2422	22.7653	32.7343
1.06747	3.20723	13.2413	22.7654	32.7351
1.0683	3.20655	13.2408	22.7649	32.7359
1.06913	3.20693	13.2405	22.7637	32.7366
1.06997	3.20577	13.24	22.7633	32.7371
1.0708	3.20541	13.2401	22.7634	32.7374
1.07163	3.20515	13.2399	22.7633	32.7379
1.07246	3.20564	13.2396	22.7629	32.7375
1.07329	3.20596	13.239	22.763	32.7379
1.07413	3.20646	13.2384	22.7631	32.7394
1.07496	3.20581	13.2386	22.7634	32.7393
1.07579	3.20488	13.2384	22.7642	32.7398
1.07662	3.20403	13.2389	22.7641	32.74
1.07746	3.20427	13.2391	22.7637	32.7401
1.07829	3.20449	13.2392	22.7642	32.7408
1.07912	3.20399	13.2391	22.764	32.741
1.07995	3.20365	13.2382	22.7645	32.7409
1.08078	3.2037	13.2376	22.7647	32.7408
1.08162	3.20503	13.2373	22.7648	32.7408
1.08245	3.20534	13.2372	22.7649	32.741
1.08328	3.20583	13.2373	22.7648	32.7413
1.08411	3.20679	13.2374	22.7651	32.7413
1.08495	3.20682	13.2371	22.7651	32.7414
1.08578	3.20736	13.237	22.7654	32.7413
1.08661	3.20718	13.2369	22.7661	32.7415
1.08744	3.20609	13.2362	22.766	32.7424
1.08828	3.20618	13.2359	22.7659	32.7433
1.08911	3.20689	13.2366	22.7659	32.7431
1.08994	3.20694	13.2372	22.7663	32.7422
1.09077	3.20735	13.2371	22.7667	32.742
1.0916	3.20752	13.2372	22.7668	32.7419
1.09244	3.20797	13.2375	22.7665	32.7417
1.09327	3.20775	13.2373	22.7661	32.7418
1.0941	3.20712	13.2371	22.7663	32.7418
1.09493	3.20627	13.2373	22.7667	32.7416
1.09577	3.20579	13.237	22.767	32.7416
1.0966	3.20561	13.2375	22.7671	32.741
1.09743	3.20508	13.2382	22.7672	32.7403
1.09826	3.20466	13.2381	22.7671	32.7403
1.09909	3.20513	13.2379	22.7665	32.7399
1.09993	3.20565	13.2378	22.7658	32.7397
1.10076	3.20542	13.2375	22.7655	32.7397
1.10159	3.20472	13.2371	22.7656	32.7394
1.10242	3.2051	13.2372	22.766	32.7391
1.10326	3.20508	13.2375	22.7669	32.7388
1.10409	3.20465	13.2371	22.7679	32.7388
1.10492	3.20502	13.2372	22.7686	32.7395
1.10575	3.20526	13.2383	22.7693	32.7398
1.10658	3.20514	13.239	22.7682	32.7398
1.10742	3.2048	13.2384	22.7671	32.7398
1.10825	3.20455	13.2384	22.7675	32.7392
1.10908	3.204	13.2393	22.7677	32.7388
1.10991	3.20445	13.2397	22.7679	32.7386
1.11075	3.20488	13.2395	22.7684	32.7384
1.11158	3.20501	13.2393	22.7686	32.738
1.11241	3.2049	13.2394	22.7689	32.737
1.11324	3.20574	13.2401	22.769	32.7361
1.11407	3.20586	13.2407	22.7692	32.7358
1.11491	3.20636	13.2407	22.7697	32.7351
1.11574	3.20674	13.2406	22.7698	32.7335
1.11657	3.20738	13.2401	22.7696	32.733
1.1174	3.20784	13.2404	22.7693	32.7328
1.11824	3.20815	13.2406	22.7691	32.7319
1.11907	3.20841	13.2407	22.769	32.7319
1.1199	3.20845	13.2407	22.7684	32.7319
1.12073	3.20876	13.2407	22.7681	32.7318
1.12156	3.209	13.2408	22.7679	32.732
1.1224	3.20898	13.2406	22.768	32.7314
1.12323	3.20789	13.2407	22.7679	32.7305
1.12406	3.20747	13.2408	22.7676	32.7304
1.12489	3.20736	13.2412	22.7674	32.7311
1.12573	3.20552	13.2406	22.7672	32.7314
1.12656	3.20502	13.2396	22.768	32.7305
1.12739	3.20445	13.2392	22.7685	32.7301
1.12822	3.20435	13.2389	22.7681	32.7293
1.12905	3.205	13.2393	22.7682	32.7289
1.12989	3.20484	13.2399	22.7687	32.7286
1.13072	3.20439	13.2399	22.7692	32.7282
1.13155	3.20485	13.2391	22.7692	32.7278
1.13238	3.20455	13.2384	22.7686	32.7276
1.13322	3.20486	13.2388	22.7685	32.7275
1.13405	3.20509	13.2389	22.7697	32.7272
1.13488	3.20551	13.2385	22.7709	32.7264
1.13571	3.20624	13.2377	22.7704	32.7262
1.13654	3.20771	13.2373	22.7698	32.7262
1.13738	3.20888	13.2377	22.7695	32.7257
1.13821	3.20934	13.2378	22.7695	32.7256
1.13904	3.20973	13.2375	22.7697	32.726
1.13987	3.20965	13.2375	22.7695	32.7256
1.14071	3.20966	13.2378	22.7702	32.7249
1.14154	3.20928	13.238	22.7714	32.7245
1.14237	3.20935	13.2382	22.7717	32.7241
1.1432	3.20926	13.2383	22.7718	32.7234
1.14403	3.20878	13.238	22.7718	32.7228
1.14487	3.20842	13.2374	22.7716	32.7232
1.1457	3.20883	13.2376	22.7711	32.7233
1.14653	3.20965	13.238	22.7705	32.7232
1.14736	3.20909	13.2374	22.7701	32.7239
1.1482	3.2085	13.2368	22.7706	32.7246
1.14903	3.20844	13.2368	22.7711	32.7249
1.14986	3.2079	13.2366	22.7707	32.7255
1.15069	3.20777	13.2369	22.7702	32.7262
1.15152	3.20827	13.2374	22.7699	32.7263
1.15236	3.20803	13.2374	22.7697	32.7265
1.15319	3.20844	13.2375	22.7697	32.727
1.15402	3.20836	13.2371	22.7694	32.7275
1.15485	3.20736	13.2366	22.7694	32.7282
1.15569	3.20661	13.2362	22.7699	32.7288
1.15652	3.20639	13.2363	22.7699	32.7296
1.15735	3.20635	13.2367	22.7695	32.7306
1.15818	3.20624	13.2369	22.7694	32.7313
1.15902	3.20684	13.2366	22.7694	32.7312
1.15985	3.20749	13.2363	22.7696	32.7314
1.16068	3.20742	13.236	22.7699	32.7317
1.16151	3.20717	13.2354	22.7702	32.732
1.16234	3.20745	13.2357	22.7705	32.7325
1.16318	3.20792	13.2367	22.7706	32.7328
1.16401	3.2075	13.2374	22.7704	32.7335
1.16484	3.2077	13.237	22.7703	32.7344
1.16567	3.20735	13.2365	22.7702	32.734
1.16651	3.20624	13.2358	22.7697	32.7328
1.16734	3.2067	13.2358	22.7694	32.732
1.16817	3.20726	13.2364	22.769	32.7324
1.169	3.208	13.2366	22.7685	32.7335
1.16983	3.20851	13.237	22.7681	32.7343
1.17067	3.20759	13.2371	22.7677	32.7345
1.1715	3.20721	13.2367	22.7679	32.7345
1.17233	3.20725	13.2364	22.768	32.7351
1.17316	3.20659	13.2366	22.7677	32.7363
1.174	3.20723	13.2371	22.7677	32.737
1.17483	3.20723	13.2368	22.7683	32.7372
1.17566	3.20684	13.2364	22.7682	32.7373
1.17649	3.20615	13.237	22.7674	32.7384
1.17732	3.20595	13.2378	22.7671	32.7387
1.17816	3.20474	13.2384	22.767	32.7392
1.17899	3.20453	13.2386	22.767	32.7401
1.17982	3.20439	13.239	22.7667	32.7402
1.18065	3.2044	13.239	22.7663	32.74
1.18149	3.20457	13.2388	22.7664	32.7405
1.18232	3.20494	13.2386	22.7663	32.741
1.18315	3.20535	13.2382	22.7659	32.7413
1.18398	3.20517	13.2379	22.7656	32.742
1.18481	3.20485	13.2382	22.765	32.7427
1.18565	3.20463	13.2386	22.765	32.7433
1.18648	3.20433	13.2391	22.7652	32.7435
1.18731	3.20442	13.2391	22.7652	32.7436
1.18814	3.20416	13.2383	22.7656	32.7439
1.18898	3.20437	13.2384	22.7656	32.7438
1.18981	3.20489	13.2387	22.7657	32.7438
1.19064	3.20528	13.2386	22.7656	32.7445
1.19147	3.20613	13.2381	22.7653	32.7447
1.1923	3.20654	13.2377	22.7659	32.7442
1.19314	3.2062	13.2367	22.7664	32.7449
1.19397	3.20621	13.2364	22.7669	32.7449
1.1948	3.20637	13.2363	22.7676	32.7449
1.19563	3.20645	13.2368	22.7676	32.745
1.19647	3.20646	13.2372	22.7674	32.7442
1.1973	3.20642	13.2377	22.7669	32.7439
1.19813	3.20567	13.2381	22.7661	32.7431
1.19896	3.20518	13.2376	22.7657	32.7425
1.1998	3.20485	13.2376	22.7661	32.742
1.20063	3.20396	13.2381	22.7665	32.7422
1.20146	3.20273	13.2384	22.766	32.7426
1.20229	3.20264	13.2386	22.7651	32.7426
1.20312	3.20301	13.2389	22.765	32.7425
1.20396	3.20345	13.2398	22.7652	32.7426
1.20479	3.20337	13.2402	22.7653	32.7428
1.20562	3.20402	13.2393	22.7655	32.7427
1.20645	3.20414	13.2394	22.7649	32.7424
1.20729	3.20447	13.24	22.7652	32.743
1.20812	3.20557	13.2404	22.7653	32.7437
1.20895	3.20618	13.2403	22.7657	32.7443
1.20978	3.20591	13.2406	22.7646	32.745
1.21061	3.20563	13.2409	22.7638	32.7454
1.21145	3.20551	13.2409	22.764	32.7451
1.21228	3.20639	13.2409	22.7643	32.7445
1.21311	3.20702	13.2407	22.7638	32.7442
1.21394	3.20716	13.2407	22.7626	32.744
1.21478	3.20736	13.2408	22.762	32.7437
1.21561	3.20742	13.2411	22.7618	32.7433
1.21644	3.20683	13.2409	22.7617	32.7434
1.21727	3.20641	13.2411	22.7617	32.7439
1.2181	3.2065	13.2415	22.7614	32.7437
1.21894	3.20721	13.2415	22.7614	32.7433
1.21977	3.20723	13.2411	22.7613	32.7435
1.2206	3.20695	13.2409	22.7614	32.7437
1.22143	3.20628	13.2403	22.7616	32.7437
1.22227	3.20587	13.2404	22.7617	32.744
1.2231	3.20552	13.241	22.762	32.7445
1.22393	3.20518	13.2409	22.7624	32.7446
1.22476	3.20442	13.241	22.7626	32.7446
1.22559	3.20366	13.2414	22.7634	32.7442
1.22643	3.20373	13.2406	22.7639	32.7439
1.22726	3.20445	13.2398	22.7636	32.7433
1.22809	3.20442	13.2401	22.7632	32.7423
1.22892	3.20396	13.2407	22.763	32.7413
1.22976	3.20411	13.2413	22.7631	32.7409
1.23059	3.20384	13.241	22.7632	32.7402
1.23142	3.20362	13.2403	22.7628	32.7391
1.23225	3.20338	13.2398	22.7627	32.7386
1.23309	3.20295	13.2397	22.7635	32.7389
1.23392	3.20296	13.24	22.7637	32.7387
1.23475	3.20301	13.2401	22.7636	32.7379
1.23558	3.20266	13.2397	22.7635	32.7375
1.23642	3.20228	13.2396	22.7629	32.7368
1.23725	3.20208	13.2394	22.7627	32.7367
1.23808	3.2025	13.2392	22.7625	32.7366
1.23891	3.20295	13.2392	22.7623	32.7364
1.23974	3.20355	13.2393	22.7627	32.736
1.24058	3.20404	13.2395	22.7632	32.7356
1.24141	3.20419	13.2388	22.763	32.7359
1.24224	3.20414	13.2374	22.7624	32.7358
1.24307	3.20429	13.2377	22.7623	32.7357
1.24391	3.20406	13.2373	22.7631	32.7362
1.24474	3.2033	13.237	22.7633	32.7361
1.24557	3.20274	13.236	22.7626	32.7357
1.2464	3.2025	13.2351	22.7626	32.7347
1.24723	3.20192	13.2356	22.763	32.7346
1.24807	3.20156	13.237	22.7634	32.7353
1.2489	3.20158	13.2368	22.7638	32.7356
1.24973	3.20146	13.2372	22.7647	32.7357
1.25056	3.20187	13.2379	22.7649	32.7351
1.2514	3.20271	13.2381	22.766	32.7343
1.25223	3.20325	13.2379	22.7666	32.7338
1.25306	3.20334	13.2379	22.7665	32.7334
1.25389	3.20292	13.2378	22.7666	32.7337
1.25472	3.20237	13.2373	22.7667	32.7337
1.25556	3.20224	13.2376	22.7676	32.7334
1.25639	3.2024	13.2376	22.7685	32.7332
1.25722	3.20285	13.2373	22.7689	32.7338
1.25805	3.20281	13.2375	22.7685	32.7338
1.25889	3.20263	13.2375	22.7677	32.7335
1.25972	3.20325	13.2375	22.7677	32.7337
1.26055	3.20303	13.2379	22.7678	32.7334
1.26138	3.20295	13.2376	22.7676	32.733
1.26221	3.20321	13.2374	22.768	32.7328
1.26305	3.20367	13.2385	22.7681	32.7329
1.26388	3.20458	13.2382	22.7671	32.7328
1.26471	3.20476	13.2374	22.7664	32.7323
1.26554	3.20448	13.2373	22.7666	32.7323
1.26638	3.20521	13.2375	22.7664	32.7326
1.26721	3.2061	13.2378	22.7662	32.7331
1.26804	3.20633	13.2388	22.7655	32.7327
1.26887	3.20635	13.2391	22.7651	32.7331
1.2697	3.20621	13.2385	22.7649	32.7344
1.27054	3.20583	13.2385	22.7651	32.7353
1.27137	3.20518	13.2387	22.7647	32.735
1.2722	3.20477	13.2384	22.7645	32.7349
1.27303	3.20504	13.2388	22.7649	32.7351
1.27387	3.20525	13.2396	22.7651	32.7349
1.2747	3.20542	13.2407	22.7646	32.735
1.27553	3.20534	13.2408	22.7642	32.735
1.27636	3.20482	13.2412	22.7643	32.7353
1.2772	3.2043	13.2418	22.7645	32.736
1.27803	3.20403	13.2418	22.7647	32.7363
1.27886	3.20422	13.2412	22.7648	32.7363
1.27969	3.20392	13.2404	22.7656	32.7364
1.28052	3.20418	13.2395	22.7663	32.7365
1.28136	3.20449	13.2388	22.7662	32.7372
1.28219	3.20442	13.2387	22.7654	32.7381
1.28302	3.20389	13.2394	22.7651	32.7382
1.28385	3.20411	13.2396	22.7649	32.7382
1.28469	3.20408	13.2393	22.7653	32.7384
1.28552	3.20395	13.2393	22.7644	32.7381
1.28635	3.20399	13.2399	22.7638	32.7378
1.28718	3.20397	13.2403	22.7645	32.7381
1.28801	3.20384	13.2396	22.7649	32.7389
1.28885	3.2036	13.239	22.7644	32.7392
1.28968	3.20364	13.2386	22.7643	32.739
1.29051	3.20358	13.2386	22.7637	32.7383
1.29134	3.20363	13.2388	22.7634	32.7382
1.29218	3.20302	13.2381	22.7638	32.7394
1.29301	3.20171	13.2384	22.764	32.7404
1.29384	3.20102	13.2386	22.7638	32.7405
1.29467	3.20139	13.238	22.7637	32.7413
1.2955	3.20178	13.2377	22.7631	32.7418
1.29634	3.20188	13.2384	22.7628	32.7419
1.29717	3.20205	13.2384	22.7623	32.7422
1.298	3.20228	13.2388	22.7618	32.742
1.29883	3.20197	13.2397	22.7615	32.7421
1.29967	3.20161	13.2397	22.7619	32.7429
1.3005	3.20193	13.2393	22.7625	32.7441
1.30133	3.20172	13.2389	22.7629	32.7442
1.30216	3.20104	13.2384	22.7636	32.7449
1.30299	3.20113	13.239	22.7643	32.7451
1.30383	3.20121	13.2391	22.764	32.7448
1.30466	3.20142	13.2381	22.7645	32.7441
1.30549	3.20119	13.2378	22.7654	32.7433
1.30632	3.20074	13.2385	22.7657	32.7433
1.30716	3.20061	13.2383	22.7658	32.7435
1.30799	3.19971	13.2374	22.7657	32.7437
1.30882	3.1989	13.2367	22.7649	32.7433
1.30965	3.19881	13.2355	22.7647	32.7434
1.31048	3.19858	13.2367	22.7646	32.7438
1.31132	3.19816	13.2371	22.7646	32.7436
1.31215	3.19831	13.2366	22.7644	32.7441
1.31298	3.19845	13.2361	22.7651	32.7447
1.31381	3.19849	13.2365	22.765	32.7448
1.31465	3.19841	13.2363	22.7649	32.7457
1.31548	3.19825	13.2363	22.7642	32.7459
1.31631	3.19846	13.2363	22.7638	32.7462
1.31714	3.1987	13.236	22.7638	32.7465
1.31797	3.19934	13.2353	22.7634	32.7467
1.31881	3.20002	13.2348	22.7641	32.7465
1.31964	3.20021	13.2352	22.7641	32.7467
1.32047	3.19998	13.2359	22.7635	32.7465
1.3213	3.20003	13.2375	22.7628	32.7466
1.32214	3.1998	13.2385	22.7624	32.7474
1.32297	3.1989	13.2394	22.7622	32.748
1.3238	3.19853	13.2398	22.763	32.7475
1.32463	3.19905	13.2396	22.7635	32.7472
1.32546	3.19913	13.24	22.7641	32.7475
1.3263	3.19884	13.2402	22.7641	32.7467
1.32713	3.19964	13.2408	22.7646	32.7461
1.32796	3.20041	13.2414	22.7651	32.7457
1.32879	3.19994	13.2418	22.7654	32.7459
1.32963	3.19941	13.2426	22.7653	32.7456
1.33046	3.19961	13.2428	22.7652	32.7454
1.33129	3.19947	13.2421	22.7651	32.7448
1.33212	3.19945	13.2416	22.7659	32.7456
1.33295	3.19939	13.2415	22.7658	32.746
1.33379	3.19913	13.2419	22.7655	32.745
1.33462	3.19936	13.2417	22.7646	32.7439
1.33545	3.19951	13.2418	22.7644	32.744
1.33628	3.19931	13.2426	22.7645	32.7434
1.33712	3.19914	13.2428	22.7651	32.7424
1.33795	3.19916	13.2431	22.7657	32.7425
1.33878	3.19912	13.2432	22.7657	32.7429
1.33961	3.19936	13.2431	22.7656	32.7429
1.34045	3.19939	13.2421	22.7655	32.7424
1.34128	3.19899	13.2417	22.7657	32.7413
1.34211	3.19938	13.2424	22.7659	32.7403
1.34294	3.19966	13.242	22.7655	32.7397
1.34377	3.20006	13.2416	22.7654	32.7392
1.34461	3.20029	13.2414	22.7653	32.7398
1.34544	3.20083	13.2422	22.7651	32.7407
1.34627	3.20078	13.2425	22.7649	32.7413
1.3471	3.20053	13.2431	22.7648	32.742
1.34794	3.20044	13.2427	22.7647	32.7424
1.34877	3.20017	13.2433	22.764	32.7424
1.3496	3.20013	13.2439	22.7632	32.7413
1.35043	3.20107	13.2439	22.7633	32.7414
1.35126	3.20111	13.2443	22.7639	32.7423
1.3521	3.20111	13.2432	22.7645	32.7417
1.35293	3.20198	13.2431	22.7649	32.7408
1.35376	3.20198	13.2429	22.7649	32.7398
1.35459	3.20182	13.2427	22.7646	32.7394
1.35543	3.20225	13.2421	22.7646	32.739
1.35626	3.2019	13.2422	22.7646	32.7387
1.35709	3.20167	13.2426	22.7651	32.7388
1.35792	3.20153	13.2418	22.7659	32.7385
1.35875	3.20103	13.2416	22.7666	32.7387
1.35959	3.2001	13.2422	22.7667	32.7385
1.36042	3.20017	13.2423	22.7658	32.7386
1.36125	3.20054	13.2418	22.7656	32.7381
1.36208	3.20043	13.2416	22.7663	32.7393
1.36292	3.2002	13.241	22.7665	32.7392
1.36375	3.19998	13.2413	22.7666	32.7388
1.36458	3.20061	13.2409	22.7668	32.7387
1.36541	3.20129	13.2409	22.7669	32.7395
1.36624	3.20143	13.2411	22.7661	32.7401
1.36708	3.20146	13.2406	22.7662	32.74
1.36791	3.20134	13.2406	22.7666	32.7408
1.36874	3.20073	13.2404	22.7673	32.7413
1.36957	3.20055	13.2393	22.7676	32.7423
1.37041	3.20139	13.238	22.767	32.7425
1.37124	3.20226	13.2379	22.7666	32.7423
1.37207	3.2023	13.238	22.767	32.7426
1.3729	3.20252	13.2378	22.7666	32.7435
1.37373	3.20289	13.2381	22.7658	32.7438
1.37457	3.20255	13.2372	22.7657	32.7426
1.3754	3.20259	13.2362	22.7648	32.7432
1.37623	3.20314	13.236	22.7646	32.7438
1.37706	3.20297	13.2354	22.7651	32.7436
1.3779	3.2024	13.2346	22.7667	32.7431
1.37873	3.20261	13.2352	22.7671	32.7441
1.37956	3.20339	13.235	22.7674	32.7444
1.38039	3.2038	13.2348	22.7671	32.7444
1.38122	3.20343	13.2351	22.7674	32.7448
1.38206	3.2034	13.2359	22.7675	32.7452
1.38289	3.20356	13.2362	22.7671	32.746
1.38372	3.20319	13.2359	22.7662	32.7461
1.38455	3.20247	13.2362	22.766	32.7462
1.38539	3.20221	13.2362	22.7666	32.7469
1.38622	3.20176	13.2353	22.7658	32.7467
1.38705	3.20133	13.2341	22.7654	32.7459
1.38788	3.20149	13.2329	22.765	32.7455
1.38872	3.20159	13.2325	22.7653	32.7456
1.38955	3.20205	13.2327	22.7654	32.7449
1.39038	3.2033	13.2331	22.7668	32.7452
1.39121	3.20371	13.2331	22.7677	32.7463
1.39204	3.20371	13.2337	22.7687	32.7465
1.39288	3.20429	13.2343	22.769	32.7464
1.39371	3.20443	13.2342	22.7686	32.7465
1.39454	3.20407	13.2343	22.7686	32.747
1.39537	3.20406	13.2345	22.7684	32.747
1.39621	3.20443	13.2347	22.768	32.7477
1.39704	3.20412	13.2349	22.768	32.7479
1.39787	3.20483	13.2342	22.7678	32.7476
1.3987	3.20488	13.2341	22.7676	32.7478
1.39953	3.20505	13.2343	22.768	32.7474
1.40037	3.2058	13.2349	22.7676	32.7472
1.4012	3.20722	13.2352	22.7667	32.7472
1.40203	3.20716	13.235	22.7668	32.746
1.40286	3.20667	13.2348	22.7675	32.7456
1.4037	3.20654	13.2352	22.7678	32.7452
1.40453	3.20593	13.2355	22.7676	32.7465
1.40536	3.20542	13.2348	22.7673	32.7465
1.40619	3.20483	13.2347	22.7676	32.7459
1.40702	3.20462	13.2338	22.7673	32.7454
1.40786	3.20481	13.2338	22.7675	32.7448
1.40869	3.20518	13.234	22.7674	32.7444
1.40952	3.20607	13.2339	22.7675	32.7443
1.41035	3.20553	13.2338	22.7673	32.7446
1.41119	3.20465	13.2331	22.7671	32.7442
1.41202	3.20408	13.2337	22.7673	32.7434
1.41285	3.20385	13.2326	22.7673	32.7443
1.41368	3.20367	13.2323	22.7669	32.7441
1.41451	3.2036	13.2341	22.767	32.7436
1.41535	3.20329	13.2336	22.7668	32.7429
1.41618	3.20354	13.2348	22.7663	32.7436
1.41701	3.20312	13.2348	22.7674	32.7442
1.41784	3.20255	13.2344	22.7679	32.7454
1.41868	3.20272	13.2343	22.7685	32.7451
1.41951	3.20261	13.2349	22.7662	32.7461
1.42034	3.20214	13.234	22.7658	32.7462
1.42117	3.20114	13.234	22.7642	32.746
1.42201	3.20001	13.2344	22.7644	32.7464
1.42284	3.20003	13.2336	22.7647	32.7465
1.42367	3.20029	13.2325	22.7646	32.745
1.4245	3.20078	13.2325	22.7652	32.7448
1.42534	3.20054	13.2317	22.7655	32.7459
1.42617	3.2009	13.2318	22.7662	32.746
1.427	3.20121	13.232	22.7657	32.7454
1.42783	3.20077	13.2324	22.7664	32.7452
1.42866	3.20058	13.233	22.767	32.7458
1.4295	3.20012	13.2338	22.7674	32.7466
1.43033	3.2002	13.2344	22.7671	32.7465
1.43116	3.20008	13.2347	22.7679	32.7478
1.43199	3.19923	13.2341	22.7663	32.7473
1.43283	3.19846	13.2353	22.7659	32.7467
1.43366	3.19812	13.2354	22.7651	32.7467
1.43449	3.1978	13.235	22.7648	32.7464
1.43532	3.1977	13.2355	22.7656	32.7471
1.43615	3.1977	13.2353	22.7653	32.747
1.43699	3.19785	13.2354	22.7649	32.7471
1.43782	3.19784	13.2344	22.7647	32.7478
1.43865	3.19767	13.2346	22.7644	32.7473
1.43948	3.19747	13.2348	22.7644	32.7475
1.44032	3.19742	13.2343	22.7642	32.7478
1.44115	3.19694	13.2341	22.7626	32.7483
1.44198	3.19651	13.2336	22.7616	32.7478
1.44281	3.19541	13.2328	22.7623	32.7476
1.44364	3.19489	13.233	22.7631	32.7482
1.44448	3.1948	13.2327	22.7631	32.7485
1.44531	3.1952	13.2324	22.7621	32.7481
1.44614	3.1962	13.2323	22.7615	32.7471
1.44697	3.19657	13.2326	22.7618	32.7466
1.44781	3.19645	13.2333	22.7617	32.7461
1.44864	3.19619	13.2336	22.7613	32.7463
1.44947	3.1955	13.2327	22.7614	32.7467
1.4503	3.19502	13.2322	22.7613	32.7469
1.45113	3.19384	13.232	22.7608	32.7473
1.45197	3.1946	13.2324	22.7604	32.7464
1.4528	3.19532	13.2333	22.7598	32.7464
1.45363	3.19586	13.2341	22.7594	32.7466
1.45446	3.19558	13.2348	22.7593	32.7459
1.4553	3.19582	13.2356	22.7595	32.746
1.45613	3.19593	13.2352	22.7599	32.7469
1.45696	3.19598	13.2356	22.7597	32.7472
1.45779	3.19564	13.2361	22.7601	32.7477
1.45862	3.19595	13.2369	22.7599	32.7479
1.45946	3.19594	13.2372	22.76	32.7467
1.46029	3.19544	13.2377	22.7599	32.7472
1.46112	3.19564	13.2383	22.7606	32.7472
1.46195	3.19564	13.2386	22.76	32.747
1.46279	3.19598	13.2374	22.7596	32.7473
1.46362	3.19636	13.2363	22.7591	32.7467
1.46445	3.19646	13.2363	22.7575	32.7466
1.46528	3.19663	13.2369	22.7563	32.7473
1.46612	3.1971	13.2376	22.7558	32.7471
1.46695	3.19747	13.2383	22.7561	32.7457
1.46778	3.19721	13.2385	22.7564	32.7459
1.46861	3.19697	13.2385	22.7566	32.7462
1.46944	3.19761	13.239	22.7563	32.7463
1.47028	3.19823	13.2399	22.7558	32.7458
1.47111	3.19842	13.2398	22.7551	32.746
1.47194	3.19807	13.2394	22.7556	32.7463
1.47277	3.19853	13.2391	22.7549	32.7459
1.47361	3.19932	13.2389	22.7559	32.7461
1.47444	3.19905	13.2372	22.7563	32.7456
1.47527	3.19871	13.2357	22.7565	32.744
1.4761	3.19902	13.2352	22.7568	32.745
1.47693	3.19923	13.2349	22.756	32.745
1.47777	3.19944	13.2354	22.7558	32.7452
1.4786	3.19974	13.2352	22.7561	32.7446
1.47943	3.1997	13.2364	22.7571	32.744
1.48026	3.19981	13.2363	22.7572	32.7445
1.4811	3.20008	13.2363	22.758	32.7448
1.48193	3.19988	13.2363	22.7586	32.7445
1.48276	3.19996	13.2375	22.7592	32.7451
1.48359	3.19975	13.2379	22.7601	32.7454
1.48442	3.20035	13.2383	22.7597	32.7453
1.48526	3.20126	13.2385	22.7592	32.7456
1.48609	3.20148	13.2392	22.7586	32.7462
1.48692	3.2015	13.2389	22.7593	32.746
1.48775	3.20071	13.2382	22.7596	32.746
1.48859	3.20018	13.2383	22.7599	32.747
1.48942	3.20009	13.2378	22.7593	32.7472
1.49025	3.20047	13.2395	22.7612	32.7468
1.49108	3.2009	13.2406	22.762	32.7463
1.49191	3.20154	13.2409	22.7618	32.7462
1.49275	3.20236	13.2412	22.7625	32.7456
1.49358	3.20183	13.2422	22.7622	32.7466
1.49441	3.20175	13.2424	22.7628	32.7469
1.49524	3.20181	13.2417	22.7636	32.7471
1.49608	3.20176	13.2416	22.7635	32.7469
1.49691	3.20153	13.2416	22.7632	32.7467
1.49774	3.2013	13.2409	22.7623	32.7459
1.49857	3.20148	13.2408	22.7631	32.7449
1.49941	3.20129	13.2395	22.7629	32.7434
1.50024	3.20142	13.2387	22.7623	32.7434
1.50107	3.2022	13.2383	22.7626	32.7427
1.5019	3.20221	13.2378	22.7626	32.7421
1.50273	3.20224	13.2372	22.762	32.7422
1.50357	3.20335	13.2371	22.7623	32.7419
1.5044	3.20259	13.2375	22.7633	32.7415
1.50523	3.20292	13.2373	22.7627	32.742
1.50606	3.20319	13.2379	22.7634	32.7418
1.5069	3.2028	13.2382	22.7651	32.7422
1.50773	3.2028	13.2379	22.7656	32.7424
1.50856	3.20321	13.2381	22.7651	32.7426
1.50939	3.2039	13.238	22.7652	32.7428
1.51022	3.20392	13.2381	22.7645	32.7423
1.51106	3.20384	13.2384	22.7645	32.7418
1.51189	3.20364	13.2377	22.7655	32.7415
1.51272	3.20397	13.2378	22.7658	32.7411
1.51355	3.20443	13.2377	22.7655	32.7409
1.51439	3.20333	13.2377	22.7657	32.7402
1.51522	3.20281	13.2378	22.7655	32.7394
1.51605	3.20302	13.2384	22.7648	32.739
1.51688	3.2034	13.2395	22.7649	32.7398
1.51771	3.20298	13.24	22.7646	32.7392
1.51855	3.20211	13.2401	22.7638	32.7394
1.51938	3.20167	13.239	22.7636	32.7393
1.52021	3.20127	13.2386	22.7641	32.7404
1.52104	3.20096	13.2385	22.7635	32.7404
1.52188	3.20099	13.2379	22.7643	32.7405
1.52271	3.20066	13.238	22.7642	32.7407
1.52354	3.20113	13.2377	22.7634	32.7406
1.52437	3.20141	13.2365	22.7638	32.7395
1.5252	3.20159	13.2358	22.7638	32.7386
1.52604	3.20123	13.2355	22.7641	32.7383
1.52687	3.20105	13.2355	22.7634	32.7378
1.5277	3.20152	13.2355	22.7636	32.7373
1.52853	3.20203	13.2353	22.7632	32.7374
1.52937	3.20295	13.2354	22.7637	32.7381
1.5302	3.20432	13.2351	22.7635	32.7379
1.53103	3.20477	13.2351	22.7638	32.7382
1.53186	3.20469	13.233	22.7628	32.7388
1.53269	3.20453	13.2326	22.7619	32.7395
1.53353	3.20436	13.2332	22.7619	32.7396
1.53436	3.20337	13.2336	22.7616	32.7388
1.53519	3.20407	13.2327	22.7613	32.7377
1.53602	3.20429	13.232	22.7617	32.7377
1.53686	3.20441	13.2318	22.7615	32.7371
1.53769	3.20476	13.2319	22.7608	32.7375
1.53852	3.20499	13.2315	22.7612	32.7368
1.53935	3.20513	13.2313	22.7616	32.7368
1.54018	3.20509	13.2316	22.7608	32.7374
1.54102	3.20572	13.2321	22.7608	32.7385
1.54185	3.20634	13.2328	22.7605	32.7386
1.54268	3.20622	13.2325	22.7601	32.7382
1.54351	3.20612	13.2326	22.7591	32.7379
1.54435	3.2062	13.2332	22.7592	32.7369
1.54518	3.20493	13.2333	22.76	32.7369
1.54601	3.20479	13.2339	22.7597	32.7377
1.54684	3.20475	13.2348	22.7609	32.7378
1.54767	3.2045	13.2346	22.7622	32.7384
1.54851	3.2041	13.2337	22.7617	32.7379
1.54934	3.20329	13.2337	22.7617	32.7371
1.55017	3.20271	13.2331	22.7618	32.737
1.551	3.20276	13.2332	22.7614	32.737
1.55184	3.20301	13.2332	22.7615	32.7368
1.55267	3.20282	13.2322	22.7615	32.7369
1.5535	3.202	13.2326	22.7609	32.7374
1.55433	3.20148	13.2326	22.7606	32.7376
1.55516	3.20104	13.2334	22.7604	32.7374
1.556	3.20187	13.2331	22.7598	32.7381
1.55683	3.20166	13.2335	22.7593	32.7386
1.55766	3.20257	13.234	22.7597	32.7392
1.55849	3.20238	13.2341	22.7593	32.7401
1.55933	3.20225	13.2345	22.759	32.7399
1.56016	3.20278	13.2345	22.76	32.7388
1.56099	3.20229	13.2348	22.7609	32.7394
1.56182	3.20209	13.2357	22.7608	32.7394
1.56265	3.20268	13.236	22.7606	32.7396
1.56349	3.20228	13.236	22.7606	32.739
1.56432	3.2024	13.2365	22.7605	32.739
1.56515	3.20196	13.2375	22.7616	32.7392
1.56598	3.20095	13.2384	22.7615	32.7395
1.56682	3.20025	13.2389	22.7618	32.7403
1.56765	3.20058	13.2385	22.7614	32.7405
1.56848	3.20095	13.2386	22.7623	32.7407
1.56931	3.20081	13.2391	22.762	32.7407
1.57015	3.20019	13.2396	22.7629	32.74
1.57098	3.19966	13.2395	22.7616	32.739
1.57181	3.19862	13.2399	22.7616	32.7379
1.57264	3.19852	13.2402	22.7611	32.7383
1.57347	3.19843	13.2407	22.7608	32.7383
1.57431	3.19766	13.2402	22.7608	32.7376
1.57514	3.19754	13.2399	22.7604	32.7367
1.57597	3.1978	13.2391	22.7599	32.7373
1.5768	3.19759	13.239	22.7604	32.7375
1.57764	3.19753	13.2396	22.7599	32.7375
1.57847	3.197	13.2405	22.7601	32.738
1.5793	3.19712	13.2406	22.7602	32.7381
1.58013	3.19692	13.2406	22.7601	32.7389
1.58096	3.19683	13.2409	22.7605	32.7388
1.5818	3.19755	13.2404	22.7613	32.7383
1.58263	3.19723	13.2406	22.7617	32.7385
1.58346	3.19668	13.2409	22.7621	32.7381
1.58429	3.19632	13.2412	22.7621	32.7398
1.58513	3.19671	13.2414	22.7621	32.7401
1.58596	3.19708	13.2415	22.762	32.7418
1.58679	3.19768	13.2414	22.7615	32.7427
1.58762	3.19795	13.2418	22.7615	32.7421
1.58845	3.19753	13.2415	22.7611	32.7422
1.58929	3.19685	13.2417	22.7601	32.7421
1.59012	3.19747	13.2424	22.7599	32.7426
1.59095	3.19769	13.2426	22.7597	32.7433
1.59178	3.19831	13.2428	22.7596	32.7437
1.59262	3.19738	13.2432	22.7596	32.7435
1.59345	3.19641	13.2436	22.7592	32.744
1.59428	3.19561	13.2442	22.7591	32.7447
1.59511	3.19646	13.2444	22.7588	32.7451
1.59594	3.19648	13.2448	22.7591	32.7457
1.59678	3.19656	13.2446	22.7589	32.7466
1.59761	3.1966	13.2447	22.7596	32.7473
1.59844	3.19699	13.245	22.7599	32.7478
1.59927	3.19701	13.2447	22.7593	32.7487
1.60011	3.19745	13.2447	22.7596	32.7478
1.60094	3.19727	13.2441	22.7602	32.748
1.60177	3.19675	13.2443	22.7601	32.7486
1.6026	3.19649	13.2446	22.7599	32.7475
1.60344	3.19603	13.244	22.7597	32.7476
1.60427	3.19581	13.2441	22.7598	32.7475
1.6051	3.19588	13.2449	22.759	32.7479
1.60593	3.19536	13.2443	22.7584	32.7476
1.60676	3.19509	13.244	22.7576	32.7474
1.6076	3.19561	13.2437	22.7573	32.7486
1.60843	3.19618	13.244	22.7562	32.749
1.60926	3.19591	13.245	22.7557	32.7497
1.61009	3.19547	13.2456	22.7552	32.7502
1.61093	3.19488	13.2459	22.7557	32.751
1.61176	3.19512	13.2461	22.7548	32.7517
1.61259	3.19471	13.2461	22.7547	32.7514
1.61342	3.19533	13.2456	22.7549	32.7526
1.61425	3.19558	13.2453	22.7554	32.7519
1.61509	3.19566	13.2457	22.7549	32.7515
1.61592	3.1958	13.2463	22.7553	32.7518
1.61675	3.1954	13.2467	22.7566	32.7529
1.61758	3.19529	13.2471	22.7566	32.7537
1.61842	3.19615	13.247	22.7569	32.7545
1.61925	3.19645	13.2463	22.7567	32.7545
1.62008	3.19675	13.2455	22.7567	32.7542
1.62091	3.19587	13.2453	22.7578	32.7537
1.62174	3.19629	13.2452	22.757	32.7537
1.62258	3.19701	13.2451	22.7564	32.7541
1.62341	3.1959	13.2459	22.7562	32.7543
1.62424	3.19607	13.246	22.756	32.7538
1.62507	3.19681	13.2455	22.7569	32.7544
1.62591	3.19685	13.2452	22.7569	32.7549
1.62674	3.1964	13.2448	22.7578	32.7553
1.62757	3.19573	13.2443	22.7582	32.755
1.6284	3.19626	13.2447	22.7582	32.7545
1.62923	3.19677	13.2449	22.7587	32.7542
1.63007	3.19695	13.2448	22.7586	32.7531
1.6309	3.19803	13.2446	22.7593	32.7525
1.63173	3.19806	13.2443	22.7594	32.7524
1.63256	3.19754	13.244	22.7592	32.752
1.6334	3.19646	13.2442	22.7586	32.7524
1.63423	3.19682	13.2444	22.758	32.7522
1.63506	3.19708	13.244	22.7581	32.7521
1.63589	3.19841	13.2434	22.7574	32.752
1.63672	3.19801	13.243	22.7566	32.7516
1.63756	3.19813	13.2422	22.7564	32.7508
1.63839	3.19865	13.2416	22.7567	32.7497
1.63922	3.19847	13.2419	22.7566	32.748
1.64005	3.19791	13.2415	22.7564	32.7476
1.64089	3.19735	13.2409	22.7567	32.7474
1.64172	3.19694	13.2409	22.7566	32.747
1.64255	3.19775	13.2413	22.7561	32.7464
1.64338	3.19758	13.2409	22.7566	32.7463
1.64422	3.19804	13.241	22.7572	32.7466
1.64505	3.19857	13.2415	22.757	32.7464
1.64588	3.19811	13.2416	22.7568	32.7461
1.64671	3.19879	13.2414	22.7572	32.7463
1.64755	3.19852	13.2414	22.7572	32.747
1.64838	3.19917	13.2407	22.7575	32.7469
1.64921	3.19917	13.2403	22.7576	32.7452
1.65004	3.19974	13.2402	22.758	32.7445
1.65087	3.20028	13.2401	22.7584	32.7448
1.65171	3.2002	13.2404	22.7581	32.7449
1.65254	3.20075	13.2402	22.7578	32.745
1.65337	3.20041	13.2397	22.7578	32.7456
1.6542	3.20059	13.2397	22.7576	32.7469
1.65504	3.20017	13.2399	22.7572	32.7469
1.65587	3.20097	13.2394	22.7572	32.7473
1.6567	3.20051	13.2392	22.7579	32.7475
1.65753	3.20161	13.2393	22.7573	32.7481
1.65836	3.20165	13.2393	22.7559	32.748
1.6592	3.2021	13.2397	22.7557	32.7479
1.66003	3.20156	13.2399	22.7552	32.7472
[truncated: 40,947 more rows]

## Sheet: Fig 1d and 1e
Time	CoV2-06 +14-H-06	CoV2-14+ 14-H-06	IgG-Iso+14-H-06	CoV2-06 +14-crs-06	CoV2-14+ 14-crs-06	IgG-Iso+14-crs-06			Time	14-H-06 + CoV2-06	14-H-06+CoV2-14	IgG-Iso+CoV2-06	IgG-Iso+CoV2-14	14-crs-06 + CoV2-06	14-crs-06 + CoV2-14
0	0	0	0	0	0	0			0	0	0	0	0	0	0
0.2	-0.00166	0.001434	-0.00519	0.000513	0.001914	-0.00244			0.2	0.003627	-0.00071	-0.00588	0.003489	-0.00296	0.000381
0.4	-0.00173	0.005503	-0.00345	0.003236	0.005391	-0.00262			0.4	0.000474	-0.00056	-0.00272	0.004013	0.00228	0.00266
0.6	-0.00282	0.001611	0.005067	0.001477	0.004935	-9.2e-05			0.6	0.002304	-0.00064	0.001613	0.006105	0.004105	0.000304
0.8	-0.00244	0.008353	0.001316	0.004808	0.003013	-0.00172			0.8	0.003968	-0.00152	-0.00096	0.008302	0.001355	0.006194
1	0.001141	0.006061	-0.00042	0.008685	0.009337	0.00221			1	0.004074	0.000407	0.003667	0.006868	0.004648	0.005301
1.2	0.004288	0.010446	0.004509	0.008626	0.005038	0.002916			1.2	0.00672	0.003017	0.005418	0.004774	0.003323	0.009029
1.4	0.004924	0.005826	0.002443	0.011708	0.00457	0.000537			1.4	0.010965	0.00636	-0.0023	0.009398	0.001344	0.010118
1.6	0.006959	0.008741	0.004207	0.010881	0.006639	0.002532			1.6	0.008722	0.004027	0.004238	0.009444	0.007408	0.009485
1.8	0.008969	0.013624	0.006884	0.011125	0.010563	0.003135			1.8	0.010684	0.004234	0.005728	0.00767	0.006927	0.013177
2	0.010331	0.011413	0.005838	0.009629	0.010185	0.005373			2	0.010234	0.005311	0.008653	0.008143	0.007163	0.012516
2.2	0.006288	0.010986	0.006879	0.012461	0.016155	0.008109			2.2	0.01438	0.007619	0.006903	0.009383	0.012035	0.01482
2.4	0.008735	0.011242	0.012916	0.018187	0.01566	0.007372			2.4	0.012858	0.011419	0.006267	0.012138	0.010037	0.016215
2.6	0.0085	0.014105	0.00932	0.016058	0.016745	0.012668			2.6	0.011188	0.010388	0.01136	0.016587	0.012454	0.011585
2.8	0.012965	0.014919	0.012861	0.016474	0.015749	0.012396			2.8	0.020534	0.011004	0.010221	0.014793	0.010852	0.013543
3	0.013639	0.015721	0.013429	0.019371	0.014561	0.011083			3	0.015785	0.01211	0.011671	0.010997	0.013921	0.018327
3.2	0.012349	0.013865	0.009145	0.017755	0.020223	0.015086			3.2	0.013974	0.015468	0.014257	0.013629	0.014357	0.019891
3.4	0.012644	0.017384	0.014502	0.020267	0.022269	0.012537			3.4	0.017581	0.01378	0.014875	0.016636	0.018566	0.015551
3.6	0.014955	0.0191	0.015929	0.024157	0.019203	0.019309			3.6	0.016422	0.014506	0.01483	0.015372	0.01129	0.018169
3.8	0.019519	0.017269	0.014056	0.019161	0.018145	0.012464			3.8	0.019802	0.017013	0.015325	0.013538	0.017709	0.019447
4	0.019308	0.02354	0.018018	0.023324	0.028265	0.017788			4	0.025312	0.014849	0.016586	0.019475	0.018466	0.01935
4.2	0.021566	0.022726	0.019893	0.023657	0.02741	0.016704			4.2	0.01912	0.018292	0.016095	0.021375	0.021625	0.022739
4.4	0.021367	0.023497	0.018863	0.023035	0.027633	0.018723			4.4	0.021725	0.019376	0.019074	0.020064	0.020754	0.025359
4.6	0.024223	0.021955	0.022408	0.028865	0.027256	0.019447			4.6	0.02195	0.021737	0.021361	0.023605	0.02218	0.025242
4.8	0.024543	0.026977	0.018512	0.028876	0.029207	0.022143			4.8	0.031426	0.020119	0.018758	0.020635	0.023592	0.025662
5	0.022933	0.02554	0.021402	0.02839	0.028727	0.022526			5	0.025913	0.024341	0.024266	0.024204	0.025473	0.023006
5.2	0.028428	0.025971	0.021781	0.030483	0.035028	0.022463			5.2	0.029571	0.024508	0.025145	0.024038	0.026996	0.025121
5.4	0.028034	0.027771	0.027207	0.028945	0.035421	0.022548			5.4	0.029352	0.02575	0.024803	0.022613	0.028446	0.029913
5.6	0.027896	0.027743	0.030383	0.03007	0.030445	0.025783			5.6	0.032973	0.025123	0.025727	0.025615	0.024913	0.026287
5.8	0.029123	0.02754	0.022361	0.033802	0.037472	0.024272			5.8	0.034922	0.024304	0.026112	0.029163	0.02519	0.032377
6	0.029792	0.034599	0.026806	0.035413	0.035824	0.029061			6	0.030555	0.027141	0.023423	0.030464	0.025422	0.031755
6.2	0.0326	0.030733	0.029824	0.034865	0.033434	0.031473			6.2	0.031256	0.027107	0.03065	0.034305	0.029374	0.029511
6.4	0.028985	0.033516	0.032576	0.036423	0.041915	0.031024			6.4	0.036258	0.03301	0.029542	0.036382	0.03015	0.037623
6.6	0.036351	0.035073	0.032363	0.039174	0.039754	0.031758			6.6	0.034466	0.030308	0.032327	0.033622	0.030275	0.032685
6.8	0.032875	0.032143	0.033781	0.042814	0.034126	0.033114			6.8	0.039228	0.032269	0.033242	0.031928	0.030174	0.037815
7	0.039216	0.037323	0.035837	0.045195	0.042968	0.033167			7	0.034126	0.029313	0.032378	0.032935	0.03476	0.036646
7.2	0.039198	0.041432	0.03479	0.040685	0.040966	0.036743			7.2	0.038276	0.029346	0.034458	0.035128	0.031256	0.040159
7.4	0.039304	0.042827	0.037811	0.039581	0.045689	0.035805			7.4	0.043396	0.03486	0.035821	0.037089	0.034207	0.034135
7.6	0.042753	0.038318	0.035288	0.046025	0.043863	0.03921			7.6	0.042074	0.035049	0.035454	0.03896	0.036432	0.043049
7.8	0.039267	0.04064	0.038489	0.043661	0.044661	0.039416			7.8	0.046117	0.03552	0.037565	0.036648	0.034118	0.038224
8	0.045717	0.044306	0.041921	0.044451	0.04888	0.042216			8	0.047088	0.03308	0.040462	0.039526	0.03751	0.04347
8.2	0.04768	0.044764	0.044537	0.04845	0.04893	0.047144			8.2	0.041445	0.035522	0.038397	0.041203	0.037484	0.045936
8.4	0.042473	0.044403	0.041395	0.051997	0.053511	0.035957			8.4	0.044785	0.040711	0.043443	0.037792	0.03828	0.042489
8.6	0.046565	0.046179	0.041178	0.050931	0.051105	0.042972			8.6	0.047908	0.0414	0.041646	0.047158	0.038746	0.043802
8.8	0.050087	0.046038	0.044726	0.050053	0.051263	0.048392			8.8	0.046462	0.04018	0.042173	0.046737	0.041897	0.045847
9	0.045923	0.045517	0.047976	0.055204	0.05613	0.048758			9	0.046568	0.041122	0.042871	0.042772	0.04232	0.046882
9.2	0.050241	0.052423	0.048911	0.054723	0.056008	0.046868			9.2	0.046237	0.043595	0.043791	0.040995	0.042221	0.049641
9.4	0.049857	0.050918	0.052894	0.057587	0.053685	0.053351			9.4	0.052572	0.041982	0.044214	0.045353	0.044134	0.050976
9.6	0.050895	0.052051	0.050457	0.057288	0.056058	0.044737			9.6	0.055028	0.045749	0.046086	0.050144	0.042383	0.051982
9.8	0.057057	0.050627	0.052145	0.061329	0.057916	0.052598			9.8	0.051075	0.044435	0.047232	0.049923	0.046923	0.048112
10	0.055908	0.052344	0.053366	0.059486	0.061865	0.053631			10	0.05547	0.048087	0.048078	0.048805	0.043553	0.050948
10.2	0.055191	0.053722	0.050694	0.059791	0.056064	0.055498			10.2	0.054512	0.049175	0.047008	0.048728	0.046553	0.054498
10.4	0.054429	0.054173	0.055973	0.061286	0.060267	0.056242			10.4	0.05504	0.049564	0.053942	0.050796	0.052046	0.052801
10.6	0.062619	0.053791	0.056304	0.060199	0.060775	0.05348			10.6	0.056725	0.050909	0.053504	0.048879	0.050878	0.055203
10.8	0.054917	0.058939	0.058789	0.060942	0.06437	0.058577			10.8	0.060005	0.056137	0.05279	0.049268	0.052061	0.050249
11	0.062586	0.056341	0.066811	0.067783	0.062	0.0586			11	0.060564	0.053084	0.052375	0.051867	0.054695	0.057134
11.2	0.064727	0.061699	0.056082	0.066211	0.071618	0.059372			11.2	0.059678	0.054879	0.054892	0.051894	0.054625	0.055101
11.4	0.058335	0.056275	0.059167	0.065137	0.065484	0.058632			11.4	0.059178	0.054178	0.051096	0.0554	0.054191	0.059164
11.6	0.066815	0.061115	0.061936	0.068899	0.067069	0.063686			11.6	0.063558	0.05662	0.058502	0.054468	0.051721	0.05773
11.8	0.063328	0.062703	0.062277	0.07012	0.070711	0.06635			11.8	0.063559	0.058888	0.060071	0.055624	0.05911	0.059531
12	0.070018	0.064767	0.06407	0.067107	0.070636	0.063345			12	0.060691	0.057406	0.059237	0.055434	0.058286	0.059598
12.2	0.067352	0.066258	0.067148	0.075027	0.073447	0.066745			12.2	0.062458	0.057259	0.06137	0.062393	0.063208	0.065477
12.4	0.070877	0.068806	0.069903	0.075174	0.072435	0.066112			12.4	0.066476	0.060792	0.064124	0.060299	0.056015	0.067067
12.6	0.068641	0.068817	0.068699	0.07564	0.070943	0.068761			12.6	0.065163	0.058756	0.063397	0.059178	0.05842	0.065116
12.8	0.074751	0.068218	0.066591	0.074505	0.081228	0.069923			12.8	0.065415	0.060285	0.062031	0.063628	0.064584	0.065028
13	0.071345	0.069296	0.06997	0.077101	0.07859	0.06956			13	0.07417	0.065296	0.063584	0.060237	0.061063	0.066309
13.2	0.073798	0.070598	0.072621	0.080042	0.077575	0.071629			13.2	0.067153	0.064096	0.068146	0.059393	0.068404	0.068663
13.4	0.071891	0.072477	0.074428	0.082883	0.077718	0.071415			13.4	0.071426	0.06556	0.065005	0.066067	0.063763	0.069798
13.6	0.078127	0.068226	0.073307	0.078216	0.082286	0.072259			13.6	0.07207	0.070995	0.065994	0.067481	0.063779	0.067777
13.8	0.078842	0.073217	0.074392	0.076275	0.083203	0.072176			13.8	0.070049	0.068221	0.071017	0.069752	0.06735	0.068589
14	0.084713	0.078907	0.075334	0.080506	0.081455	0.07574			14	0.076327	0.068794	0.070087	0.069868	0.069172	0.075405
14.2	0.084259	0.076292	0.080326	0.082326	0.085466	0.076821			14.2	0.072571	0.068444	0.07017	0.066209	0.067034	0.073784
14.4	0.08037	0.076913	0.076618	0.084591	0.083392	0.083083			14.4	0.076468	0.066456	0.072016	0.071927	0.070698	0.075031
14.6	0.081087	0.07558	0.076558	0.085231	0.086651	0.084921			14.6	0.081401	0.066553	0.073172	0.074013	0.068418	0.07853
14.8	0.083322	0.081801	0.083742	0.084515	0.085186	0.080748			14.8	0.076728	0.075417	0.076333	0.074785	0.072008	0.077208
15	0.085225	0.083932	0.083379	0.090286	0.092121	0.083445			15	0.083445	0.074467	0.081896	0.072114	0.075585	0.077808
15.2	0.087541	0.081552	0.085091	0.090415	0.093173	0.081996			15.2	0.081282	0.076768	0.076923	0.078328	0.076089	0.077312
15.4	0.089465	0.083461	0.083872	0.092006	0.087235	0.084986			15.4	0.079918	0.073426	0.076295	0.071432	0.075908	0.080556
15.6	0.08384	0.083669	0.084503	0.092118	0.092446	0.083486			15.6	0.083298	0.075611	0.07768	0.078384	0.076622	0.082449
15.8	0.091473	0.085543	0.087212	0.098794	0.093412	0.092491			15.8	0.086017	0.076228	0.081644	0.079842	0.07783	0.082993
16	0.092943	0.083687	0.085368	0.095132	0.094011	0.089767			16	0.089307	0.07582	0.074942	0.079855	0.078982	0.08109
16.2	0.090067	0.087021	0.089812	0.095294	0.095498	0.08708			16.2	0.086209	0.079962	0.081216	0.079851	0.078862	0.084521
16.4	0.093498	0.084473	0.090677	0.093808	0.099124	0.093141			16.4	0.088521	0.083311	0.085621	0.082936	0.079355	0.0843
16.6	0.092391	0.09017	0.091269	0.095219	0.099115	0.093814			16.6	0.089706	0.082635	0.082932	0.079914	0.079637	0.087018
16.8	0.096173	0.09156	0.090139	0.093693	0.099209	0.090313			16.8	0.087065	0.087619	0.087254	0.082564	0.078494	0.090273
17	0.098846	0.090346	0.091319	0.104161	0.103307	0.095129			17	0.093294	0.082589	0.087496	0.085057	0.084053	0.091307
17.2	0.09726	0.090102	0.0952	0.095643	0.103519	0.096216			17.2	0.093015	0.084119	0.085883	0.085367	0.085991	0.088486
17.4	0.099598	0.092692	0.097105	0.100109	0.107001	0.098981			17.4	0.093155	0.086194	0.086473	0.084995	0.083808	0.088514
17.6	0.103195	0.098688	0.09754	0.10543	0.106752	0.100602			17.6	0.096672	0.088328	0.091764	0.086661	0.088561	0.091128
17.8	0.099576	0.098431	0.097841	0.103219	0.103468	0.097931			17.8	0.094202	0.087016	0.092892	0.087995	0.089626	0.091312
18	0.102794	0.095914	0.098696	0.106814	0.10703	0.098793			18	0.092593	0.086388	0.08844	0.092341	0.09095	0.09639
18.2	0.101739	0.100239	0.099976	0.10679	0.105265	0.099244			18.2	0.101422	0.092916	0.095325	0.095709	0.090225	0.092272
18.4	0.100596	0.099722	0.101213	0.105736	0.105074	0.10609			18.4	0.100931	0.090852	0.094817	0.08955	0.092724	0.092801
18.6	0.106362	0.098409	0.101249	0.108484	0.107777	0.105352			18.6	0.100045	0.09479	0.099369	0.097571	0.091408	0.096193
18.8	0.107722	0.10419	0.105367	0.112451	0.111101	0.102256			18.8	0.101486	0.095738	0.099318	0.092547	0.097713	0.100073
19	0.109519	0.100798	0.10817	0.106453	0.111708	0.10516			19	0.100923	0.089982	0.098988	0.091053	0.09286	0.099254
19.2	0.113443	0.103239	0.108226	0.116812	0.114804	0.107563			19.2	0.10716	0.095463	0.101794	0.090371	0.094946	0.100691
19.4	0.110732	0.107658	0.108183	0.110486	0.114977	0.111762			19.4	0.10622	0.097059	0.096817	0.097606	0.094503	0.102037
19.6	0.114214	0.106312	0.111406	0.117589	0.114051	0.107638			19.6	0.107344	0.097112	0.101464	0.096245	0.096275	0.099873
19.8	0.113767	0.108112	0.11349	0.114859	0.122301	0.109553			19.8	0.106836	0.09922	0.102514	0.100349	0.099808	0.102659
20	0.113912	0.107395	0.114275	0.118026	0.117673	0.112794			20	0.105319	0.102905	0.104638	0.102842	0.099419	0.104346
20.2	0.115298	0.104833	0.108862	0.117422	0.11496	0.115986			20.2	0.109679	0.10151	0.103708	0.100894	0.099632	0.108063
20.4	0.116309	0.109182	0.119266	0.122697	0.121808	0.114786			20.4	0.109949	0.101334	0.107817	0.099722	0.103005	0.105985
20.6	0.11987	0.109868	0.113576	0.119506	0.119601	0.116579			20.6	0.107401	0.098335	0.109026	0.104515	0.103115	0.106597
20.8	0.118405	0.115448	0.114514	0.121191	0.118928	0.112341			20.8	0.109754	0.103723	0.103534	0.105838	0.105462	0.109218
21	0.120113	0.114975	0.121832	0.124674	0.12071	0.113951			21	0.109886	0.106047	0.108538	0.104591	0.10286	0.110614
21.2	0.120962	0.119249	0.12046	0.125211	0.122521	0.119007			21.2	0.115598	0.104559	0.108683	0.102495	0.10563	0.112255
21.4	0.121184	0.113196	0.12397	0.125903	0.125232	0.121563			21.4	0.112971	0.107697	0.109305	0.106284	0.108504	0.110717
21.6	0.12891	0.117111	0.12065	0.127781	0.126353	0.126054			21.6	0.115126	0.108304	0.110573	0.108095	0.104641	0.111581
21.8	0.131067	0.120039	0.121912	0.133012	0.126837	0.123066			21.8	0.12131	0.112341	0.112181	0.104673	0.106849	0.112928
22	0.128288	0.119695	0.120031	0.1249	0.130403	0.120535			22	0.1172	0.107113	0.113155	0.112869	0.11116	0.113526
22.2	0.123474	0.122594	0.125456	0.131066	0.129373	0.124022			22.2	0.120242	0.107558	0.116924	0.108215	0.111515	0.115258
22.4	0.13224	0.122963	0.124789	0.129655	0.134044	0.125315			22.4	0.116106	0.112948	0.116855	0.114762	0.113943	0.118932
22.6	0.128827	0.123395	0.126117	0.130916	0.131622	0.124261			22.6	0.119913	0.113916	0.115483	0.113245	0.11266	0.115029
22.8	0.131769	0.126086	0.126298	0.132981	0.133799	0.131047			22.8	0.124849	0.115263	0.116979	0.112121	0.116633	0.118722
23	0.135058	0.127946	0.126606	0.132172	0.133139	0.130248			23	0.122029	0.116992	0.119001	0.110952	0.119639	0.120937
23.2	0.134452	0.131456	0.13115	0.136233	0.134382	0.128749			23.2	0.124021	0.118617	0.120463	0.118075	0.117715	0.121549
23.4	0.137386	0.128698	0.130487	0.135822	0.13692	0.131272			23.4	0.123982	0.117796	0.11999	0.116408	0.117868	0.118951
23.6	0.13774	0.124337	0.13133	0.136016	0.139197	0.131446			23.6	0.126408	0.120988	0.122474	0.118938	0.122343	0.122929
23.8	0.13306	0.127984	0.133844	0.136747	0.141385	0.130229			23.8	0.130593	0.121507	0.122396	0.118006	0.116433	0.123504
24	0.140082	0.130936	0.135723	0.136376	0.141433	0.136633			24	0.133108	0.121606	0.126053	0.121263	0.122064	0.12611
24.2	0.141175	0.131872	0.134413	0.138784	0.142458	0.134761			24.2	0.130745	0.122482	0.124857	0.117835	0.120261	0.124977
24.4	0.137771	0.13425	0.140856	0.13966	0.141798	0.136133			24.4	0.13695	0.124649	0.128759	0.121668	0.12149	0.128214
24.6	0.145049	0.136898	0.136464	0.142369	0.142717	0.140422			24.6	0.131246	0.12315	0.128168	0.122065	0.128616	0.128243
24.8	0.142634	0.136382	0.142342	0.143683	0.147726	0.139865			24.8	0.136319	0.125832	0.12917	0.123655	0.127935	0.126759
25	0.143119	0.134166	0.143378	0.148212	0.14636	0.138347			25	0.135481	0.125938	0.12712	0.121465	0.126311	0.128037
25.2	0.144084	0.139165	0.142252	0.148944	0.147352	0.143518			25.2	0.135524	0.128227	0.12847	0.123553	0.12631	0.12997
25.4	0.14922	0.139979	0.147103	0.146007	0.15051	0.140974			25.4	0.140309	0.130324	0.131413	0.128701	0.126515	0.131939
25.6	0.146978	0.14247	0.145201	0.148126	0.152868	0.144784			25.6	0.135691	0.132998	0.134721	0.128977	0.128974	0.129847
25.8	0.148782	0.140591	0.149152	0.153923	0.149316	0.146242			25.8	0.140132	0.132468	0.132486	0.128232	0.129527	0.135141
26	0.151495	0.144214	0.146856	0.148692	0.156738	0.146164			26	0.142496	0.134189	0.137397	0.131986	0.130854	0.135144
26.2	0.150533	0.141358	0.147795	0.154442	0.1527	0.147766			26.2	0.140059	0.13299	0.137252	0.128564	0.132395	0.136785
26.4	0.15161	0.147015	0.145816	0.153555	0.153186	0.150176			26.4	0.143004	0.132284	0.140773	0.129852	0.137108	0.138196
26.6	0.152703	0.147584	0.14751	0.155412	0.154131	0.145854			26.6	0.141202	0.135715	0.140472	0.133366	0.133097	0.137872
26.8	0.153086	0.150106	0.151294	0.153706	0.152233	0.155377			26.8	0.144412	0.140043	0.139427	0.133894	0.136155	0.140202
27	0.157963	0.151397	0.15244	0.156744	0.157365	0.158225			27	0.146036	0.139441	0.140061	0.134827	0.133662	0.139102
27.2	0.156268	0.149468	0.151684	0.158083	0.153868	0.15344			27.2	0.144821	0.136187	0.1399	0.13621	0.13645	0.139313
27.4	0.159438	0.15194	0.159328	0.160924	0.158249	0.155713			27.4	0.145947	0.138889	0.142505	0.137172	0.133503	0.142186
27.6	0.156774	0.153753	0.156094	0.163234	0.162524	0.157735			27.6	0.15178	0.139989	0.145754	0.140634	0.139004	0.144514
27.8	0.16113	0.15445	0.159606	0.158541	0.16114	0.156369			27.8	0.152892	0.140507	0.147727	0.139171	0.143336	0.148952
28	0.164166	0.153093	0.159588	0.165254	0.162135	0.16305			28	0.150334	0.142013	0.14168	0.143083	0.141006	0.145595
28.2	0.160155	0.154769	0.162299	0.164656	0.167159	0.163884			28.2	0.148444	0.143468	0.147031	0.141562	0.143908	0.147017
28.4	0.163203	0.1545	0.161293	0.166677	0.162926	0.163435			28.4	0.151148	0.142886	0.148793	0.144337	0.143848	0.148887
28.6	0.164172	0.160729	0.164924	0.168327	0.167648	0.166126			28.6	0.15374	0.146168	0.148533	0.142339	0.142317	0.145028
28.8	0.166201	0.164666	0.163572	0.16628	0.17016	0.167452			28.8	0.15696	0.150648	0.150514	0.147121	0.152383	0.146144
29	0.165767	0.161329	0.163485	0.169918	0.169244	0.165792			29	0.16013	0.149544	0.146499	0.142836	0.148801	0.150048
29.2	0.166852	0.162584	0.166462	0.172094	0.171021	0.16697			29.2	0.158143	0.147158	0.153776	0.146649	0.14901	0.153598
29.4	0.169443	0.162706	0.166593	0.174289	0.169739	0.161862			29.4	0.159093	0.149912	0.151453	0.14983	0.148659	0.153734
29.6	0.172821	0.160614	0.168064	0.170127	0.172309	0.168631			29.6	0.159895	0.15502	0.157203	0.151269	0.148142	0.153558
29.8	0.170851	0.165619	0.172574	0.173778	0.175162	0.170455			29.8	0.159727	0.152937	0.153842	0.144866	0.152518	0.153958
30	0.169764	0.167354	0.172251	0.177667	0.17455	0.174385			30	0.163437	0.153361	0.159579	0.15077	0.154098	0.157221
30.2	0.172043	0.168425	0.169489	0.17475	0.174288	0.170796			30.2	0.166005	0.157308	0.15664	0.151935	0.15421	0.161266
30.4	0.177285	0.167031	0.174125	0.172783	0.180316	0.176036			30.4	0.164198	0.154929	0.165735	0.150571	0.154901	0.155386
30.6	0.18015	0.170631	0.17597	0.178805	0.178143	0.168174			30.6	0.168427	0.159887	0.159526	0.156437	0.156717	0.159086
30.8	0.178375	0.171722	0.171844	0.176973	0.17934	0.179164			30.8	0.162457	0.155357	0.160219	0.155333	0.159456	0.161638
31	0.179471	0.173072	0.180911	0.178728	0.181686	0.177513			31	0.164614	0.158978	0.164707	0.151049	0.160433	0.163345
31.2	0.180645	0.174387	0.178818	0.181047	0.18288	0.174477			31.2	0.167205	0.161907	0.164311	0.157823	0.163283	0.159169
31.4	0.176481	0.171451	0.179342	0.183035	0.184759	0.183031			31.4	0.166089	0.160248	0.167297	0.152523	0.161664	0.165335
31.6	0.187597	0.175279	0.178369	0.186916	0.184355	0.185445			31.6	0.17229	0.163409	0.166304	0.155273	0.162823	0.163699
31.8	0.184659	0.17514	0.180986	0.184031	0.18507	0.183457			31.8	0.175272	0.16588	0.166367	0.157737	0.163689	0.165959
32	0.183134	0.180232	0.181757	0.186446	0.18774	0.181887			32	0.168053	0.163373	0.168263	0.159491	0.163822	0.161059
32.2	0.18516	0.181115	0.186566	0.186719	0.189621	0.183336			32.2	0.177473	0.165515	0.168284	0.158413	0.166637	0.163884
32.4	0.187013	0.18066	0.181852	0.183466	0.188799	0.187115			32.4	0.17043	0.168224	0.175652	0.161475	0.167656	0.167652
32.6	0.187588	0.179371	0.18115	0.186864	0.189613	0.18407			32.6	0.174382	0.166917	0.174045	0.16276	0.164046	0.171437
32.8	0.187883	0.183817	0.184611	0.189889	0.190752	0.189161			32.8	0.177013	0.165493	0.172456	0.165111	0.169532	0.172572
33	0.189553	0.18002	0.186058	0.188611	0.194254	0.187448			33	0.178508	0.171422	0.172737	0.161593	0.169883	0.173571
33.2	0.192909	0.17959	0.187223	0.192973	0.19135	0.188462			33.2	0.181229	0.169646	0.173734	0.169355	0.171863	0.172572
33.4	0.197304	0.187748	0.190472	0.195851	0.19278	0.19198			33.4	0.182932	0.172324	0.176679	0.167418	0.169885	0.171544
33.6	0.193799	0.184936	0.190606	0.194107	0.196421	0.194897			33.6	0.183756	0.170082	0.174189	0.170053	0.171469	0.174302
33.8	0.198012	0.18615	0.190845	0.195126	0.198704	0.191116			33.8	0.186542	0.171447	0.181511	0.170556	0.172168	0.173736
34	0.197678	0.188139	0.195752	0.195391	0.200805	0.197566			34	0.176183	0.175396	0.183165	0.171366	0.178938	0.174439
34.2	0.199286	0.191375	0.195782	0.195557	0.200159	0.196043			34.2	0.185641	0.175176	0.18212	0.170918	0.175372	0.176376
34.4	0.203572	0.193829	0.19661	0.199436	0.199241	0.198993			34.4	0.186141	0.176631	0.182392	0.172596	0.177961	0.180561
34.6	0.20043	0.193324	0.198916	0.202474	0.20355	0.19799			34.6	0.187049	0.176693	0.184102	0.17559	0.175618	0.179561
34.8	0.202958	0.193555	0.19586	0.199749	0.205083	0.200329			34.8	0.184651	0.181345	0.18493	0.170577	0.178599	0.180983
35	0.201374	0.198811	0.200673	0.204602	0.201779	0.203013			35	0.188302	0.182034	0.187592	0.174156	0.180709	0.181596
35.2	0.204823	0.198894	0.202154	0.20514	0.206542	0.199151			35.2	0.188575	0.182585	0.185254	0.176493	0.182795	0.180899
35.4	0.206952	0.197817	0.202251	0.206067	0.208303	0.202494			35.4	0.189873	0.18531	0.188728	0.176591	0.185139	0.187403
35.6	0.206068	0.200955	0.204861	0.208003	0.208566	0.206707			35.6	0.19067	0.184456	0.18996	0.175404	0.184273	0.185789
35.8	0.2098	0.203161	0.201402	0.208235	0.212027	0.208328			35.8	0.195878	0.182808	0.186215	0.178632	0.180051	0.18873
36	0.204146	0.199426	0.202713	0.206613	0.209844	0.20497			36	0.194103	0.187133	0.188589	0.181419	0.190053	0.192623
36.2	0.211889	0.202612	0.207477	0.207839	0.210746	0.210079			36.2	0.192229	0.187606	0.192654	0.18268	0.185694	0.187622
36.4	0.21296	0.207942	0.205908	0.213641	0.217195	0.208949			36.4	0.19731	0.18671	0.193502	0.184707	0.187447	0.187019
36.6	0.209913	0.202957	0.208207	0.210983	0.21172	0.208374			36.6	0.197124	0.190334	0.190214	0.185209	0.191582	0.190905
36.8	0.216458	0.208933	0.207739	0.210956	0.212267	0.213676			36.8	0.199687	0.190695	0.194701	0.185706	0.187174	0.19008
37	0.217236	0.206293	0.210759	0.214616	0.210948	0.213521			37	0.198666	0.190874	0.192152	0.185454	0.193101	0.191372
37.2	0.216196	0.209262	0.208519	0.212124	0.217784	0.21416			37.2	0.203173	0.191895	0.19515	0.189881	0.1961	0.191376
37.4	0.218027	0.208821	0.215199	0.21695	0.218545	0.21848			37.4	0.201336	0.195107	0.198445	0.188249	0.194512	0.191009
37.6	0.21665	0.210483	0.215417	0.21909	0.218807	0.21643			37.6	0.20497	0.194846	0.200979	0.187348	0.195572	0.191781
37.8	0.215823	0.209066	0.219307	0.217152	0.219887	0.215535			37.8	0.206068	0.19365	0.200189	0.187775	0.196246	0.196635
38	0.221202	0.211768	0.216561	0.222994	0.22014	0.220395			38	0.203256	0.196016	0.198478	0.186618	0.200523	0.196264
38.2	0.225363	0.212552	0.21709	0.221302	0.223305	0.218276			38.2	0.205698	0.193491	0.200649	0.191352	0.195514	0.199288
38.4	0.221218	0.214239	0.218504	0.223864	0.221691	0.218487			38.4	0.211251	0.196524	0.205739	0.193932	0.196381	0.198713
38.6	0.228857	0.2184	0.223218	0.226744	0.224232	0.22127			38.6	0.210472	0.198972	0.206313	0.191972	0.202156	0.20203
38.8	0.222008	0.220965	0.220811	0.22677	0.228309	0.218758			38.8	0.215241	0.199276	0.20673	0.198519	0.202671	0.201238
39	0.225968	0.21624	0.22352	0.225985	0.227974	0.221494			39	0.211219	0.204482	0.2059	0.193985	0.202339	0.197279
39.2	0.225783	0.219226	0.223923	0.225972	0.225197	0.227785			39.2	0.206695	0.199647	0.205862	0.194438	0.201742	0.204396
39.4	0.229639	0.219553	0.227619	0.226121	0.231886	0.22224			39.4	0.212288	0.201471	0.209259	0.196317	0.204277	0.207027
39.6	0.22748	0.222077	0.224652	0.230965	0.229976	0.228728			39.6	0.213765	0.205667	0.208344	0.193714	0.208488	0.207221
39.8	0.230555	0.222499	0.229763	0.230489	0.232171	0.230149			39.8	0.214048	0.203062	0.209298	0.201404	0.206977	0.205132
40	0.232054	0.22168	0.228095	0.228891	0.23217	0.230565			40	0.222134	0.207502	0.211894	0.198636	0.209081	0.207712
40.2	0.233301	0.225137	0.226563	0.235774	0.231855	0.229349			40.2	0.216018	0.211335	0.211111	0.204022	0.209702	0.205996
40.4	0.23161	0.225907	0.2302	0.232368	0.233197	0.238472			40.4	0.221954	0.209575	0.212069	0.203187	0.209787	0.208319
40.6	0.236905	0.227966	0.230308	0.235026	0.234008	0.234912			40.6	0.220761	0.21247	0.21358	0.203774	0.208228	0.210789
40.8	0.230501	0.232197	0.234862	0.237103	0.235915	0.233222			40.8	0.221095	0.21289	0.21531	0.203235	0.213676	0.210494
41	0.240346	0.230427	0.237587	0.23946	0.239162	0.239282			41	0.222562	0.210198	0.214677	0.205434	0.213469	0.210139
41.2	0.23844	0.228833	0.23474	0.238019	0.238161	0.238377			41.2	0.219906	0.212323	0.215954	0.206302	0.210194	0.215755
41.4	0.237636	0.228639	0.239219	0.240948	0.240753	0.242678			41.4	0.22021	0.217905	0.221816	0.205619	0.215256	0.218432
41.6	0.242354	0.236996	0.239647	0.245015	0.242027	0.242779			41.6	0.223417	0.214445	0.222066	0.209035	0.21552	0.217994
41.8	0.236979	0.231798	0.238482	0.240699	0.242046	0.242809			41.8	0.225878	0.21791	0.221043	0.214447	0.217381	0.218054
42	0.241701	0.23468	0.239535	0.240932	0.243809	0.242964			42	0.22827	0.215548	0.219922	0.210175	0.219347	0.216359
42.2	0.243959	0.23419	0.242717	0.248733	0.24533	0.242383			42.2	0.227849	0.217646	0.22593	0.212019	0.219807	0.218638
42.4	0.246524	0.236555	0.239475	0.246213	0.246881	0.247858			42.4	0.22676	0.222984	0.22419	0.214215	0.222343	0.221125
42.6	0.242945	0.238205	0.242063	0.24858	0.244395	0.246442			42.6	0.226931	0.21986	0.224943	0.213556	0.221458	0.218923
42.8	0.248098	0.240622	0.247605	0.250299	0.252675	0.256249			42.8	0.23187	0.21987	0.226697	0.211073	0.225756	0.223955
43	0.250107	0.236848	0.24476	0.247877	0.252127	0.246163			43	0.235184	0.220705	0.228556	0.214984	0.22153	0.22252
43.2	0.255559	0.241448	0.247333	0.24991	0.251122	0.252067			43.2	0.235672	0.224304	0.233253	0.218475	0.224001	0.223935
43.4	0.255684	0.244169	0.248665	0.249379	0.249981	0.256117			43.4	0.237281	0.227013	0.228527	0.218989	0.22242	0.228294
43.6	0.252886	0.243288	0.249223	0.251215	0.254567	0.251155			43.6	0.235314	0.226257	0.226189	0.215954	0.225951	0.226824
43.8	0.249548	0.246011	0.253344	0.254511	0.252796	0.257574			43.8	0.235595	0.227213	0.232443	0.220336	0.227451	0.227864
44	0.254506	0.245506	0.247513	0.250958	0.253722	0.261296			44	0.238047	0.228432	0.233171	0.222457	0.230071	0.226485
44.2	0.251608	0.247361	0.248933	0.251158	0.254915	0.257188			44.2	0.2391	0.229638	0.236644	0.221045	0.229526	0.230411
44.4	0.258823	0.249322	0.253696	0.256906	0.261054	0.258591			44.4	0.240569	0.231699	0.238295	0.228369	0.231663	0.23393
44.6	0.257556	0.249054	0.256424	0.260066	0.257693	0.255147			44.6	0.241077	0.229298	0.235831	0.226327	0.235146	0.235025
44.8	0.25777	0.247697	0.25665	0.254724	0.260862	0.26049			44.8	0.241434	0.229501	0.240386	0.227374	0.236596	0.235157
45	0.264051	0.254577	0.262254	0.260557	0.26619	0.262501			45	0.246007	0.234717	0.237934	0.228309	0.231943	0.234543
45.2	0.260814	0.255006	0.261726	0.263819	0.262103	0.263041			45.2	0.242425	0.234074	0.241837	0.23189	0.24067	0.235537
45.4	0.262816	0.252385	0.256067	0.263391	0.264588	0.258746			45.4	0.2474	0.235382	0.245088	0.228242	0.237747	0.233171
45.6	0.263322	0.25845	0.264234	0.259681	0.263335	0.261359			45.6	0.246823	0.234834	0.245209	0.231523	0.239422	0.238237
45.8	0.261989	0.260341	0.265377	0.26808	0.26383	0.264119			45.8	0.245115	0.23536	0.243781	0.231668	0.237436	0.237065
46	0.26628	0.258023	0.258264	0.265566	0.269483	0.264621			46	0.252132	0.238086	0.248302	0.230489	0.23676	0.2415
46.2	0.263797	0.257455	0.263775	0.270064	0.268816	0.26925			46.2	0.253275	0.236846	0.245985	0.231043	0.240211	0.241913
46.4	0.269632	0.263881	0.266407	0.269094	0.269601	0.26883			46.4	0.244201	0.242034	0.249903	0.234443	0.244941	0.24421
46.6	0.262326	0.262237	0.264492	0.269419	0.270489	0.269769			46.6	0.259081	0.239074	0.248995	0.238504	0.241495	0.244478
46.8	0.272391	0.261579	0.271475	0.271324	0.271091	0.274432			46.8	0.24997	0.242114	0.253746	0.236397	0.240552	0.249694
47	0.271885	0.263747	0.265159	0.271292	0.270259	0.270492			47	0.256884	0.245414	0.252533	0.241245	0.246123	0.245665
47.2	0.274563	0.263176	0.269018	0.27092	0.275676	0.274473			47.2	0.259738	0.244839	0.250739	0.23933	0.247237	0.24327
47.4	0.275591	0.267322	0.273503	0.270567	0.27628	0.276732			47.4	0.253505	0.246916	0.254821	0.239644	0.244825	0.246537
47.6	0.273809	0.268798	0.268465	0.276021	0.275159	0.273902			47.6	0.262954	0.247061	0.251883	0.239166	0.251321	0.244275
47.8	0.277906	0.263577	0.277037	0.277663	0.27446	0.273194			47.8	0.263697	0.247426	0.254859	0.238714	0.252045	0.248638
48	0.279968	0.271815	0.275821	0.278407	0.277871	0.277157			48	0.258644	0.2471	0.254789	0.242462	0.249804	0.253633
48.2	0.281147	0.271627	0.276623	0.281062	0.277782	0.280738			48.2	0.261168	0.246549	0.255564	0.250064	0.252538	0.251623
48.4	0.277691	0.274813	0.280377	0.28224	0.281347	0.278077			48.4	0.257844	0.252173	0.254271	0.240652	0.252754	0.255769
48.6	0.279078	0.271679	0.27805	0.281267	0.28071	0.286113			48.6	0.267406	0.25201	0.259147	0.245602	0.254485	0.25362
48.8	0.280972	0.275121	0.280757	0.28111	0.283831	0.284416			48.8	0.264248	0.255298	0.260146	0.242428	0.255083	0.255921
49	0.28109	0.275336	0.284957	0.2818	0.282372	0.282363			49	0.263238	0.258233	0.263953	0.245892	0.257382	0.251389
49.2	0.286616	0.275626	0.282783	0.286799	0.283998	0.279807			49.2	0.266764	0.257516	0.263437	0.251163	0.257107	0.256664
49.4	0.286535	0.275656	0.283615	0.285734	0.284969	0.287079			49.4	0.267246	0.259702	0.26635	0.245404	0.258644	0.25427
49.6	0.282827	0.282043	0.285081	0.283372	0.286135	0.288321			49.6	0.26931	0.255271	0.264454	0.247653	0.260767	0.262103
49.8	0.288994	0.277628	0.283289	0.287434	0.288104	0.290653			49.8	0.264212	0.257782	0.264456	0.251934	0.260828	0.256172
50	0.289048	0.279866	0.28954	0.289622	0.288432	0.287238			50	0.272626	0.25979	0.27061	0.252332	0.260534	0.261836
50.2	0.290522	0.278632	0.28396	0.290861	0.289683	0.285417			50.2	0.274068	0.264766	0.270326	0.254385	0.262316	0.265447
50.4	0.290657	0.283847	0.288761	0.29302	0.291769	0.295187			50.4	0.264906	0.26207	0.26897	0.256913	0.261303	0.265561
50.6	0.293298	0.288973	0.286042	0.293421	0.293292	0.295455			50.6	0.275753	0.262964	0.271811	0.24936	0.262803	0.265914
50.8	0.294845	0.283582	0.291609	0.292666	0.292537	0.298196			50.8	0.281106	0.265115	0.271088	0.257831	0.264804	0.265731
51	0.296564	0.283696	0.297052	0.294024	0.296675	0.295011			51	0.274983	0.264586	0.270042	0.260262	0.265961	0.265616
51.2	0.297848	0.28529	0.289066	0.297163	0.297653	0.295776			51.2	0.278315	0.270785	0.275668	0.257611	0.26879	0.268745
51.4	0.296612	0.285839	0.295199	0.302303	0.296038	0.299593			51.4	0.277777	0.263347	0.269815	0.264881	0.266916	0.270961
51.6	0.300697	0.292843	0.29562	0.303138	0.29985	0.303817			51.6	0.279976	0.266355	0.280224	0.260852	0.270094	0.268767
51.8	0.303846	0.286155	0.295683	0.300256	0.298897	0.296896			51.8	0.279735	0.271579	0.272516	0.26093	0.271079	0.268687
52	0.302113	0.288241	0.297181	0.298332	0.301747	0.301261			52	0.279845	0.273882	0.276447	0.26136	0.274768	0.273521
52.2	0.302742	0.291857	0.292975	0.302167	0.300426	0.303162			52.2	0.285532	0.273568	0.279765	0.266336	0.274231	0.275387
52.4	0.302009	0.293244	0.299821	0.302349	0.304838	0.304352			52.4	0.281794	0.274657	0.281471	0.260268	0.275133	0.271041
52.6	0.306294	0.29225	0.303687	0.305372	0.304048	0.30225			52.6	0.280206	0.271964	0.283382	0.262526	0.273394	0.27319
52.8	0.30626	0.296445	0.307786	0.307281	0.301962	0.304417			52.8	0.287122	0.281145	0.284092	0.267876	0.271252	0.275626
53	0.304701	0.297482	0.303029	0.30601	0.308642	0.310801			53	0.288329	0.276399	0.287155	0.270134	0.274679	0.277412
53.2	0.310839	0.297693	0.302754	0.304453	0.311174	0.307195			53.2	0.293251	0.278453	0.279176	0.267903	0.278756	0.279985
53.4	0.309249	0.299588	0.302976	0.307935	0.306327	0.312843			53.4	0.290362	0.279907	0.286052	0.267599	0.278632	0.278282
53.6	0.310279	0.302143	0.307346	0.306501	0.309332	0.305572			53.6	0.289459	0.280788	0.28684	0.27509	0.281942	0.278879
53.8	0.313434	0.305648	0.308031	0.310123	0.309545	0.314688			53.8	0.291115	0.28069	0.288908	0.273758	0.280691	0.280123
54	0.314488	0.30488	0.30776	0.313737	0.313386	0.310952			54	0.288408	0.280912	0.286431	0.276201	0.282896	0.283879
54.2	0.314513	0.304414	0.310813	0.310528	0.309557	0.314687			54.2	0.298655	0.285829	0.290612	0.275802	0.283595	0.279952
54.4	0.315576	0.307371	0.311204	0.314425	0.311903	0.313359			54.4	0.292239	0.28401	0.286989	0.274862	0.286299	0.284961
54.6	0.314514	0.307937	0.31049	0.319877	0.317863	0.318338			54.6	0.291312	0.279397	0.287742	0.277261	0.283379	0.285295
54.8	0.318271	0.312159	0.313061	0.316317	0.312936	0.310508			54.8	0.298011	0.283498	0.292952	0.275229	0.286398	0.284553
55	0.318093	0.312294	0.318264	0.315967	0.318503	0.319469			55	0.29714	0.288819	0.292809	0.280222	0.287685	0.28836
55.2	0.32259	0.310342	0.31761	0.320254	0.317014	0.316536			55.2	0.297331	0.289494	0.294537	0.280671	0.287159	0.28859
55.4	0.322783	0.310828	0.320088	0.318165	0.32191	0.318586			55.4	0.301348	0.288598	0.296109	0.283365	0.293164	0.288396
55.6	0.321811	0.315306	0.322482	0.319298	0.32403	0.325544			55.6	0.2989	0.290038	0.30179	0.279233	0.291617	0.292001
55.8	0.322453	0.314222	0.321077	0.324852	0.324078	0.324364			55.8	0.298273	0.290634	0.299056	0.282017	0.292538	0.285395
56	0.321129	0.315393	0.319073	0.324247	0.323091	0.322141			56	0.305887	0.295718	0.299267	0.282359	0.291955	0.296403
56.2	0.321865	0.312958	0.322125	0.324632	0.32877	0.32561			56.2	0.302529	0.293271	0.302291	0.286062	0.296541	0.289817
56.4	0.325471	0.316515	0.324691	0.325396	0.325136	0.325215			56.4	0.306302	0.292291	0.306464	0.285828	0.29688	0.295893
56.6	0.327082	0.318362	0.319103	0.327934	0.328344	0.329014			56.6	0.30647	0.2953	0.305664	0.280921	0.297426	0.296162
56.8	0.329241	0.31685	0.324358	0.328023	0.333013	0.331097			56.8	0.307693	0.293769	0.304205	0.286083	0.299412	0.294178
57	0.331037	0.319483	0.326451	0.331956	0.332024	0.329115			57	0.308927	0.298109	0.30689	0.286769	0.300526	0.295609
57.2	0.332182	0.321832	0.327487	0.328089	0.334066	0.332563			57.2	0.31003	0.299088	0.306064	0.292012	0.296493	0.295735
57.4	0.338192	0.323655	0.329346	0.334181	0.330989	0.333072			57.4	0.318868	0.29968	0.309746	0.293319	0.298246	0.296684
57.6	0.329616	0.323565	0.327168	0.331644	0.334886	0.327871			57.6	0.312662	0.300981	0.311514	0.294811	0.301839	0.297336
57.8	0.335107	0.324895	0.33309	0.335453	0.33268	0.332182			57.8	0.316215	0.304541	0.310462	0.292718	0.303267	0.297381
58	0.337419	0.326088	0.332427	0.336303	0.332468	0.337621			58	0.313038	0.301756	0.309752	0.292296	0.305638	0.304966
58.2	0.338792	0.329634	0.334025	0.334061	0.335506	0.335029			58.2	0.311226	0.303679	0.312226	0.29787	0.307805	0.301188
58.4	0.33888	0.328811	0.333974	0.337138	0.339664	0.338856			58.4	0.319261	0.307307	0.314368	0.295134	0.309777	0.305299
58.6	0.337302	0.329716	0.334694	0.338043	0.340377	0.341452			58.6	0.313226	0.306029	0.315414	0.299193	0.309038	0.303029
58.8	0.337842	0.329615	0.336269	0.337389	0.344845	0.3396			58.8	0.317456	0.306561	0.314939	0.301716	0.308655	0.308322
59	0.339589	0.333655	0.336901	0.342302	0.336843	0.339725			59	0.320404	0.309046	0.318124	0.298505	0.308099	0.307137
59.2	0.343455	0.334171	0.343075	0.346414	0.338496	0.345884			59.2	0.323138	0.309815	0.319343	0.298314	0.313415	0.308677
59.4	0.346014	0.338809	0.343545	0.339887	0.344091	0.34157			59.4	0.322164	0.310683	0.317954	0.303814	0.314642	0.309132
59.6	0.342684	0.334394	0.345342	0.344543	0.342132	0.347459			59.6	0.322271	0.31224	0.315301	0.305303	0.316943	0.308162
59.8	0.344553	0.336915	0.345165	0.346464	0.346262	0.345814			59.8	0.322136	0.315584	0.319108	0.30191	0.315776	0.303247
60	0.34287	0.338869	0.342472	0.344722	0.351812	0.347298			60	0.330451	0.314591	0.322158	0.302868	0.314161	0.313506
60.2	0.344172	0.337048	0.34744	0.346996	0.348883	0.347355			60.2	0.325986	0.316286	0.326826	0.308613	0.315473	0.312117
60.4	0.34596	0.340438	0.347971	0.348538	0.34773	0.350749			60.4	0.328737	0.31797	0.325232	0.308711	0.316714	0.309696
60.6	0.346896	0.339528	0.347705	0.35012	0.347382	0.345813			60.6	0.331105	0.316731	0.322719	0.301763	0.318687	0.314818
60.8	0.351045	0.33994	0.35199	0.348558	0.351148	0.356412			60.8	0.3283	0.32243	0.32502	0.306215	0.319982	0.319517
61	0.353928	0.341633	0.3476	0.3511	0.352014	0.350983			61	0.332499	0.322765	0.330187	0.305954	0.324766	0.316112
61.2	0.35137	0.34192	0.351073	0.351335	0.351999	0.3505			61.2	0.332318	0.317056	0.328433	0.305797	0.321016	0.318753
61.4	0.352262	0.344611	0.349462	0.354374	0.354239	0.360271			61.4	0.334649	0.321853	0.327855	0.311162	0.325197	0.321879
61.6	0.359257	0.34508	0.353854	0.357057	0.358835	0.35715			61.6	0.333513	0.321723	0.32983	0.311953	0.323336	0.323956
61.8	0.355751	0.346321	0.349964	0.353099	0.353857	0.356488			61.8	0.335574	0.329102	0.330586	0.314325	0.326302	0.324574
62	0.361435	0.347907	0.356157	0.358401	0.354907	0.360653			62	0.336343	0.32555	0.332785	0.314676	0.328949	0.324825
62.2	0.360694	0.352358	0.358233	0.35913	0.360183	0.36			62.2	0.337047	0.330833	0.332059	0.315386	0.329643	0.325369
62.4	0.356942	0.353098	0.355755	0.361636	0.361469	0.362249			62.4	0.335574	0.325557	0.335539	0.314689	0.329541	0.325523
62.6	0.362132	0.351569	0.36153	0.365973	0.357055	0.361267			62.6	0.339577	0.329212	0.333837	0.322476	0.329558	0.326216
62.8	0.366931	0.356049	0.36505	0.361725	0.360095	0.364134			62.8	0.335293	0.327777	0.336806	0.317204	0.330032	0.329879
63	0.36001	0.354267	0.359456	0.36384	0.35901	0.363604			63	0.34182	0.329393	0.340148	0.320959	0.332567	0.325978
63.2	0.364984	0.359009	0.362331	0.367949	0.364495	0.367774			63.2	0.343895	0.329573	0.339884	0.319327	0.332554	0.333234
63.4	0.366462	0.356778	0.360255	0.371008	0.36363	0.371585			63.4	0.341243	0.330641	0.343465	0.32058	0.335148	0.328142
63.6	0.369731	0.360101	0.365261	0.363651	0.367516	0.368			63.6	0.347632	0.335614	0.341235	0.32277	0.336036	0.333192
63.8	0.362674	0.360856	0.369136	0.363894	0.364505	0.368255			63.8	0.340825	0.333552	0.346349	0.322833	0.332545	0.331008
64	0.369048	0.362727	0.369197	0.368922	0.371031	0.372894			64	0.347659	0.336747	0.346471	0.323912	0.338001	0.334624
64.2	0.366955	0.35907	0.369727	0.372777	0.369868	0.371209			64.2	0.349049	0.340569	0.343203	0.322484	0.341526	0.335449
64.4	0.371214	0.364115	0.371694	0.370972	0.374439	0.374501			64.4	0.345049	0.335592	0.343458	0.321354	0.337736	0.336184
64.6	0.370336	0.36466	0.374756	0.372313	0.372681	0.374978			64.6	0.346116	0.335891	0.34765	0.323761	0.339673	0.334619
64.8	0.374031	0.365379	0.370627	0.370916	0.376642	0.371864			64.8	0.350989	0.339594	0.344793	0.325444	0.343426	0.335085
65	0.371407	0.364709	0.373752	0.372921	0.37829	0.377227			65	0.355124	0.338126	0.348324	0.329837	0.342021	0.341227
65.2	0.37754	0.366384	0.377602	0.374907	0.378246	0.378176			65.2	0.349918	0.34279	0.351845	0.332202	0.34093	0.337183
65.4	0.376751	0.372562	0.377158	0.377225	0.37656	0.377462			65.4	0.353981	0.344999	0.358438	0.330028	0.341851	0.340193
65.6	0.375455	0.368776	0.382172	0.37648	0.380215	0.386071			65.6	0.355429	0.345686	0.351111	0.328152	0.344554	0.344861
65.8	0.379466	0.366453	0.376185	0.38016	0.382262	0.38391			65.8	0.356203	0.342627	0.346874	0.3327	0.348208	0.348916
66	0.376638	0.373972	0.379811	0.382407	0.382065	0.378387			66	0.361116	0.346845	0.355214	0.338573	0.345338	0.343735
66.2	0.386024	0.372364	0.381526	0.380206	0.382837	0.382883			66.2	0.359828	0.347588	0.353864	0.332841	0.346051	0.347775
66.4	0.381293	0.376389	0.382094	0.382844	0.381068	0.384207			66.4	0.359657	0.347234	0.356309	0.334584	0.351329	0.344755
66.6	0.387728	0.37615	0.386221	0.384446	0.384389	0.383995			66.6	0.360186	0.349167	0.356388	0.338827	0.351822	0.346688
66.8	0.387073	0.374498	0.386769	0.386654	0.387026	0.390254			66.8	0.364271	0.347942	0.358969	0.339157	0.352394	0.344919
67	0.384686	0.378691	0.385805	0.383526	0.388043	0.387666			67	0.363292	0.353752	0.355597	0.334589	0.349833	0.346383
67.2	0.3846	0.37663	0.383996	0.386809	0.386492	0.392906			67.2	0.363735	0.34993	0.35947	0.340455	0.352787	0.346247
67.4	0.38858	0.380947	0.386143	0.385356	0.393694	0.39032			67.4	0.364076	0.35315	0.363466	0.345184	0.350054	0.350241
67.6	0.389856	0.382357	0.384164	0.387273	0.387869	0.392054			67.6	0.362925	0.355716	0.362264	0.345026	0.355651	0.351287
67.8	0.391671	0.377407	0.387881	0.390374	0.391054	0.391754			67.8	0.365217	0.361042	0.361273	0.34107	0.353308	0.35287
68	0.393568	0.381345	0.389976	0.390378	0.388544	0.397937			68	0.367946	0.355116	0.366039	0.34591	0.361233	0.35149
68.2	0.392773	0.383261	0.392016	0.390432	0.39356	0.393967			68.2	0.37005	0.35687	0.362658	0.346269	0.358173	0.355175
68.4	0.397581	0.383159	0.391788	0.394817	0.393936	0.397581			68.4	0.370071	0.360246	0.368859	0.342179	0.365634	0.359642
68.6	0.39354	0.388113	0.396956	0.393496	0.397984	0.40251			68.6	0.37084	0.355915	0.370279	0.349362	0.365006	0.357148
68.8	0.395267	0.388388	0.39657	0.396309	0.39761	0.399907			68.8	0.373059	0.359903	0.372259	0.353583	0.365331	0.357994
69	0.399141	0.389614	0.396071	0.393029	0.399489	0.396902			69	0.371014	0.363562	0.373455	0.350446	0.364855	0.358813
69.2	0.403355	0.389613	0.39555	0.401447	0.402531	0.403441			69.2	0.37879	0.362922	0.375707	0.34934	0.363606	0.361807
69.4	0.401088	0.390502	0.396413	0.398315	0.402438	0.405819			69.4	0.378173	0.360834	0.373908	0.358908	0.36664	0.361505
69.6	0.397508	0.391941	0.399543	0.400371	0.400185	0.401502			69.6	0.380091	0.363152	0.376843	0.352599	0.370487	0.362526
69.8	0.40209	0.397207	0.399715	0.402355	0.404212	0.407991			69.8	0.376556	0.363722	0.376977	0.351899	0.364607	0.365285
70	0.400234	0.39442	0.402235	0.40374	0.405868	0.400527			70	0.380761	0.366083	0.376382	0.357646	0.369748	0.364096
70.2	0.400481	0.392882	0.404483	0.401329	0.40546	0.40431			70.2	0.382572	0.369907	0.371996	0.359789	0.374324	0.364935
70.4	0.407488	0.395779	0.402775	0.40196	0.404998	0.409936			70.4	0.375873	0.367573	0.378279	0.361498	0.368399	0.371019
70.6	0.40567	0.394707	0.404891	0.403726	0.408161	0.409338			70.6	0.382418	0.37268	0.381853	0.358531	0.372044	0.369242
70.8	0.408691	0.397593	0.408627	0.409375	0.412069	0.408363			70.8	0.382468	0.372722	0.385192	0.359456	0.374939	0.368491
71	0.41007	0.400126	0.408207	0.408826	0.412153	0.408692			71	0.382782	0.373027	0.380886	0.356259	0.370693	0.370914
71.2	0.410877	0.400437	0.406742	0.407836	0.408087	0.410962			71.2	0.388651	0.375373	0.383883	0.361406	0.380188	0.372953
71.4	0.408972	0.405294	0.410337	0.413609	0.411084	0.416766			71.4	0.391429	0.375777	0.384753	0.361125	0.373376	0.373845
71.6	0.415915	0.402269	0.412362	0.413444	0.41593	0.418239			71.6	0.387837	0.376763	0.389319	0.357352	0.374061	0.370296
71.8	0.412045	0.403587	0.41405	0.409196	0.41511	0.41332			71.8	0.388457	0.377043	0.388219	0.370547	0.378677	0.375555
72	0.412741	0.406306	0.413761	0.416597	0.417626	0.422766			72	0.390103	0.378959	0.384134	0.361485	0.377644	0.374788
72.2	0.412256	0.408289	0.413824	0.41816	0.414686	0.416691			72.2	0.388176	0.377208	0.388552	0.365483	0.380539	0.379165
72.4	0.416539	0.409486	0.416618	0.417638	0.41785	0.417982			72.4	0.39353	0.383697	0.389134	0.372508	0.377469	0.380936
72.6	0.416474	0.411521	0.413097	0.415654	0.419978	0.427174			72.6	0.391385	0.379932	0.390436	0.368633	0.385788	0.379984
72.8	0.424148	0.41004	0.41723	0.421948	0.420503	0.42693			72.8	0.393191	0.38004	0.392517	0.370241	0.384986	0.377461
73	0.420812	0.412916	0.42104	0.420817	0.419808	0.421496			73	0.396321	0.385579	0.391558	0.370248	0.388457	0.382236
73.2	0.417556	0.414799	0.42351	0.419818	0.418957	0.424452			73.2	0.395903	0.383649	0.391755	0.372277	0.388757	0.381903
73.4	0.424631	0.413707	0.422138	0.420047	0.422999	0.42657			73.4	0.396896	0.38254	0.393987	0.372961	0.386143	0.377891
73.6	0.42455	0.413148	0.425138	0.423051	0.427574	0.42312			73.6	0.394848	0.388905	0.396429	0.37925	0.392008	0.382642
73.8	0.42199	0.418343	0.426047	0.422625	0.42509	0.43213			73.8	0.407179	0.387066	0.399331	0.3746	0.392537	0.383309
74	0.427118	0.41654	0.429424	0.427503	0.426829	0.432534			74	0.400316	0.386357	0.400019	0.377692	0.390871	0.388902
74.2	0.424222	0.41982	0.427317	0.425832	0.427736	0.429582			74.2	0.399873	0.387384	0.400771	0.379883	0.391537	0.385196
74.4	0.426789	0.421213	0.428199	0.42682	0.427034	0.432427			74.4	0.406308	0.392405	0.403162	0.380046	0.394335	0.389284
74.6	0.431908	0.420099	0.426598	0.426963	0.431799	0.436292			74.6	0.396778	0.395146	0.401555	0.379482	0.394547	0.392436
74.8	0.430089	0.426017	0.433487	0.429558	0.432961	0.428696			74.8	0.406117	0.398649	0.403331	0.382054	0.391975	0.393135
75	0.430157	0.423941	0.432633	0.432904	0.433992	0.437293			75	0.408446	0.394269	0.403342	0.377684	0.398292	0.395208
75.2	0.434677	0.425666	0.432576	0.432483	0.431079	0.435667			75.2	0.40674	0.393266	0.40454	0.382676	0.398047	0.398165
75.4	0.431889	0.423082	0.431441	0.432413	0.435369	0.433162			75.4	0.410587	0.397417	0.406871	0.381097	0.398999	0.393048
75.6	0.435775	0.430175	0.439055	0.437137	0.434792	0.437735			75.6	0.406672	0.398911	0.404543	0.383512	0.397699	0.394077
75.8	0.438361	0.429817	0.435376	0.435844	0.433446	0.437043			75.8	0.411604	0.398317	0.404713	0.388783	0.399258	0.397229
76	0.433942	0.427273	0.437464	0.434805	0.438278	0.438534			76	0.411002	0.399304	0.407368	0.384684	0.399033	0.397499
76.2	0.437743	0.429836	0.44074	0.440566	0.440196	0.441298			76.2	0.415182	0.402186	0.409061	0.384281	0.402572	0.398226
76.4	0.440809	0.428431	0.439122	0.437287	0.438887	0.44065			76.4	0.414571	0.398666	0.414328	0.389331	0.404711	0.399359
76.6	0.441381	0.429952	0.440908	0.443742	0.442284	0.441846			76.6	0.418899	0.40186	0.414526	0.388332	0.403275	0.398722
76.8	0.444969	0.435655	0.44212	0.44271	0.443661	0.448246			76.8	0.415244	0.403408	0.413384	0.390755	0.405073	0.400059
77	0.447091	0.43251	0.441567	0.441731	0.442559	0.446965			77	0.419177	0.404113	0.414563	0.38771	0.411078	0.398845
77.2	0.442092	0.43245	0.443214	0.443249	0.44247	0.446531			77.2	0.421557	0.40701	0.412253	0.390994	0.405995	0.406209
77.4	0.447271	0.437508	0.443862	0.444927	0.448947	0.446155			77.4	0.421855	0.406967	0.418734	0.397446	0.413581	0.401135
77.6	0.445829	0.43803	0.443043	0.448516	0.447066	0.45132			77.6	0.421204	0.405553	0.417426	0.393236	0.409231	0.404739
77.8	0.447559	0.437925	0.444723	0.446057	0.441362	0.451278			77.8	0.421031	0.405185	0.41852	0.398219	0.413203	0.405588
78	0.45012	0.43887	0.447389	0.452042	0.450171	0.455051			78	0.421012	0.413322	0.421003	0.396289	0.411749	0.405686
78.2	0.449007	0.44222	0.447513	0.449456	0.451228	0.452789			78.2	0.418489	0.412312	0.420712	0.399728	0.415899	0.406739
78.4	0.448251	0.441289	0.450744	0.452112	0.45078	0.448525			78.4	0.424491	0.412263	0.423563	0.402623	0.412561	0.408753
78.6	0.453455	0.443108	0.449876	0.455279	0.452903	0.453179			78.6	0.427106	0.410912	0.424663	0.398523	0.416165	0.408903
78.8	0.451726	0.443874	0.452071	0.44936	0.448941	0.453934			78.8	0.424119	0.415484	0.423131	0.400093	0.416284	0.411481
79	0.453734	0.44796	0.453618	0.45464	0.457217	0.458162			79	0.430954	0.416244	0.422536	0.403457	0.414858	0.410971
79.2	0.457094	0.442628	0.455404	0.454036	0.453249	0.459261			79.2	0.431685	0.417798	0.426105	0.401308	0.420519	0.412854
79.4	0.455162	0.441677	0.45498	0.457946	0.454962	0.458119			79.4	0.431034	0.418999	0.428468	0.401706	0.42075	0.413738
79.6	0.457859	0.449194	0.45591	0.453407	0.455863	0.456604			79.6	0.435448	0.420164	0.431351	0.411451	0.423594	0.413596
79.8	0.460748	0.450382	0.457905	0.459198	0.459856	0.46132			79.8	0.431732	0.417791	0.42716	0.404386	0.423424	0.415962
80	0.459276	0.453166	0.459814	0.460179	0.459738	0.463414			80	0.436442	0.419826	0.431506	0.409396	0.428065	0.417526
80.2	0.458381	0.458228	0.464874	0.459756	0.459672	0.462563			80.2	0.437154	0.423271	0.433497	0.4106	0.423605	0.419769
80.4	0.465328	0.455785	0.463047	0.461965	0.462467	0.470709			80.4	0.433914	0.426823	0.430276	0.406986	0.426965	0.41953
80.6	0.462816	0.452963	0.461107	0.463026	0.461334	0.462076			80.6	0.435353	0.423985	0.438481	0.40665	0.423583	0.421693
80.8	0.463907	0.456088	0.468244	0.465774	0.464551	0.472217			80.8	0.436425	0.425043	0.437454	0.407975	0.429312	0.422193
81	0.466931	0.461962	0.467201	0.466677	0.466422	0.466673			81	0.436315	0.425871	0.434441	0.410223	0.430045	0.421322
81.2	0.465357	0.456824	0.467364	0.463332	0.465435	0.471165			81.2	0.436157	0.427892	0.434291	0.410886	0.430584	0.41996
81.4	0.466816	0.459659	0.468833	0.464531	0.468018	0.47066			81.4	0.44221	0.428024	0.439233	0.412295	0.430121	0.426716
81.6	0.470213	0.462687	0.470279	0.470825	0.471398	0.472671			81.6	0.444475	0.426392	0.44135	0.410074	0.432372	0.425692
81.8	0.469411	0.461735	0.464327	0.4686	0.472505	0.471176			81.8	0.443367	0.429266	0.441829	0.417981	0.433471	0.426877
82	0.470441	0.463107	0.471604	0.47122	0.476234	0.47326			82	0.447167	0.428359	0.439052	0.411214	0.43897	0.430056
82.2	0.474639	0.461646	0.470926	0.474351	0.4737	0.475346			82.2	0.445186	0.436153	0.441372	0.42082	0.43439	0.432429
82.4	0.472678	0.465329	0.474794	0.474783	0.475188	0.478342			82.4	0.440794	0.436	0.445309	0.419456	0.436668	0.433202
82.6	0.47618	0.468639	0.472481	0.473123	0.474507	0.480407			82.6	0.449706	0.437489	0.444112	0.423826	0.440287	0.433017
82.8	0.474671	0.465261	0.476368	0.47632	0.478657	0.481305			82.8	0.449569	0.435614	0.450977	0.418685	0.438395	0.435329
83	0.477177	0.46775	0.474498	0.476636	0.473067	0.47856			83	0.450623	0.433824	0.447082	0.427976	0.442468	0.43625
83.2	0.477315	0.466313	0.478832	0.477996	0.477127	0.480387			83.2	0.455196	0.44034	0.449584	0.425957	0.440085	0.431118
83.4	0.482136	0.472675	0.483584	0.48189	0.482088	0.480386			83.4	0.457602	0.437781	0.451406	0.423477	0.438575	0.434713
83.6	0.478308	0.47212	0.480624	0.480071	0.481248	0.482708			83.6	0.453646	0.440788	0.449522	0.428514	0.441317	0.437801
83.8	0.483609	0.476233	0.478344	0.479003	0.480476	0.484944			83.8	0.454883	0.440936	0.449403	0.421898	0.445018	0.441176
84	0.479997	0.475232	0.481261	0.484605	0.484164	0.483966			84	0.456132	0.443453	0.448896	0.429228	0.445408	0.437162
84.2	0.480032	0.472909	0.484315	0.483915	0.479947	0.487724			84.2	0.453681	0.442536	0.450733	0.427999	0.446828	0.440667
84.4	0.487194	0.475284	0.484134	0.486257	0.485412	0.489998			84.4	0.460966	0.44568	0.455143	0.42917	0.445672	0.445684
84.6	0.487027	0.474521	0.4903	0.485648	0.491417	0.488273			84.6	0.45764	0.447903	0.455366	0.432992	0.448613	0.441633
84.8	0.486035	0.479438	0.487092	0.48623	0.487162	0.491914			84.8	0.455878	0.444951	0.456979	0.427496	0.449046	0.443222
85	0.493251	0.478614	0.488546	0.490933	0.488204	0.496603			85	0.458446	0.451378	0.461435	0.432417	0.451858	0.446139
85.2	0.487072	0.476793	0.489396	0.488807	0.487689	0.49333			85.2	0.461563	0.448615	0.461439	0.429782	0.451255	0.445856
85.4	0.489717	0.480605	0.491038	0.49046	0.489954	0.494702			85.4	0.465075	0.448928	0.463553	0.435462	0.45317	0.444169
85.6	0.491098	0.482081	0.496733	0.491646	0.491873	0.493642			85.6	0.463515	0.450565	0.46217	0.439923	0.456483	0.446157
85.8	0.495025	0.479154	0.492775	0.495366	0.492211	0.495629			85.8	0.464274	0.453575	0.465264	0.436622	0.454394	0.44813
86	0.492843	0.481995	0.494014	0.492021	0.494801	0.496336			86	0.461692	0.452539	0.464418	0.440664	0.456939	0.451521
86.2	0.490872	0.48448	0.497474	0.494517	0.494727	0.504602			86.2	0.469422	0.45364	0.46416	0.443514	0.460756	0.449557
86.4	0.494654	0.484328	0.494241	0.496367	0.494618	0.498966			86.4	0.466962	0.455368	0.469012	0.441566	0.458884	0.45029
86.6	0.494112	0.485386	0.498003	0.495151	0.50182	0.507197			86.6	0.462501	0.457558	0.465937	0.440385	0.455913	0.451322
86.8	0.49799	0.491102	0.498428	0.498964	0.494733	0.497735			86.8	0.473442	0.456531	0.468247	0.445065	0.46096	0.451559
87	0.496424	0.495041	0.49695	0.49748	0.495082	0.506798			87	0.463451	0.459819	0.471689	0.442144	0.459753	0.45183
87.2	0.496708	0.492234	0.501382	0.498291	0.496601	0.50621			87.2	0.471962	0.460657	0.473518	0.442689	0.460235	0.455245
87.4	0.502961	0.490137	0.499984	0.497934	0.50149	0.504365			87.4	0.477327	0.461378	0.473141	0.447506	0.461371	0.456371
87.6	0.502497	0.497492	0.501274	0.502239	0.501492	0.505152			87.6	0.474895	0.464044	0.47085	0.445128	0.465033	0.460924
87.8	0.504978	0.492001	0.501158	0.504368	0.508129	0.506312			87.8	0.474672	0.463347	0.476514	0.444569	0.469528	0.460385
88	0.503721	0.498941	0.508107	0.505213	0.5069	0.510591			88	0.476907	0.465629	0.475752	0.447709	0.468336	0.459675
88.2	0.504432	0.499619	0.51037	0.506583	0.503694	0.509407			88.2	0.479543	0.46805	0.476637	0.449952	0.467378	0.461025
88.4	0.508436	0.496708	0.504553	0.509918	0.506507	0.514478			88.4	0.48001	0.466698	0.480017	0.449273	0.469079	0.460819
88.6	0.505017	0.498511	0.512289	0.507044	0.50861	0.5146			88.6	0.477195	0.465444	0.477886	0.452381	0.469707	0.462529
88.8	0.507956	0.502398	0.512614	0.50793	0.509419	0.512533			88.8	0.480622	0.467018	0.478554	0.454324	0.470668	0.464843
89	0.509072	0.501551	0.51179	0.510985	0.51293	0.517872			89	0.485746	0.470726	0.479318	0.450192	0.473604	0.46673
89.2	0.511038	0.502404	0.512018	0.512094	0.510591	0.5166			89.2	0.481035	0.471855	0.483246	0.450881	0.477894	0.466664
89.4	0.511644	0.504718	0.511166	0.512698	0.516464	0.51592			89.4	0.485764	0.46947	0.480151	0.45254	0.477404	0.470972
89.6	0.512607	0.50622	0.517156	0.516863	0.513932	0.518019			89.6	0.482883	0.473053	0.486376	0.454876	0.472725	0.466283
89.8	0.51742	0.507341	0.517203	0.514559	0.515838	0.523415			89.8	0.491786	0.474959	0.486316	0.457278	0.475367	0.470849
90	0.515693	0.504807	0.521679	0.511255	0.517038	0.515209			90	0.485686	0.475109	0.488043	0.460217	0.47762	0.471892
90.2	0.51864	0.505455	0.521893	0.517009	0.520608	0.522992			90.2	0.48771	0.480955	0.48604	0.46026	0.478073	0.473967
90.4	0.519103	0.512161	0.514894	0.523332	0.518398	0.521494			90.4	0.489949	0.47822	0.491887	0.45928	0.47862	0.469481
90.6	0.518851	0.510996	0.518243	0.515189	0.51373	0.523895			90.6	0.487816	0.474985	0.484411	0.461372	0.480832	0.470191
90.8	0.52214	0.514629	0.522203	0.521041	0.521984	0.530134			90.8	0.491768	0.48121	0.489937	0.46129	0.484563	0.474332
91	0.520496	0.513212	0.519952	0.520973	0.51861	0.531166			91	0.4927	0.486633	0.494676	0.462709	0.48472	0.480663
91.2	0.522749	0.511278	0.522453	0.521992	0.522768	0.527261			91.2	0.49055	0.483119	0.491141	0.464109	0.48512	0.476364
91.4	0.524092	0.516232	0.524305	0.524539	0.523148	0.52635			91.4	0.499395	0.481748	0.496965	0.466633	0.485114	0.476653
91.6	0.525943	0.522733	0.528492	0.524544	0.524298	0.53066			91.6	0.494458	0.482588	0.493993	0.466235	0.491073	0.478957
91.8	0.523818	0.51665	0.527815	0.526119	0.52313	0.530347			91.8	0.495784	0.484961	0.496531	0.468904	0.483699	0.480226
92	0.529318	0.521074	0.527158	0.527716	0.526329	0.536057			92	0.499721	0.485799	0.499278	0.466557	0.488882	0.48053
92.2	0.532211	0.521775	0.526868	0.528232	0.529079	0.536286			92.2	0.496829	0.486546	0.498302	0.470022	0.487525	0.480212
92.4	0.529458	0.522429	0.533019	0.528856	0.528834	0.52933			92.4	0.50173	0.484951	0.500685	0.475732	0.492566	0.482565
92.6	0.530524	0.521426	0.538061	0.535706	0.530404	0.535335			92.6	0.500397	0.489209	0.50415	0.469943	0.49086	0.485116
92.8	0.530682	0.526742	0.531466	0.534761	0.531062	0.540908			92.8	0.501188	0.488303	0.500241	0.470456	0.49359	0.485359
93	0.53242	0.523332	0.534897	0.533019	0.533392	0.539982			93	0.501559	0.488699	0.502763	0.477475	0.493675	0.485254
93.2	0.537085	0.527197	0.532411	0.53196	0.532193	0.538652			93.2	0.505053	0.494321	0.507414	0.477027	0.496861	0.485347
93.4	0.535541	0.528595	0.535124	0.534899	0.533487	0.539343			93.4	0.505664	0.490929	0.505285	0.475531	0.497105	0.487454
93.6	0.534147	0.52884	0.53451	0.533224	0.535782	0.541885			93.6	0.505947	0.492931	0.506841	0.472221	0.49933	0.48726
93.8	0.540353	0.531411	0.535975	0.535882	0.536494	0.542643			93.8	0.505589	0.499147	0.50519	0.479491	0.50121	0.493937
94	0.53776	0.531795	0.536665	0.538943	0.540582	0.542447			94	0.506875	0.496321	0.508458	0.478991	0.500801	0.490529
94.2	0.535816	0.530991	0.542093	0.536414	0.536564	0.543057			94.2	0.509392	0.501289	0.505206	0.481	0.501859	0.496017
94.4	0.541134	0.534596	0.540562	0.538413	0.542842	0.549212			94.4	0.512195	0.49674	0.513306	0.484281	0.50133	0.49121
94.6	0.541958	0.53381	0.54066	0.539701	0.541445	0.548395			94.6	0.515633	0.495247	0.509984	0.484511	0.501311	0.49889
94.8	0.539004	0.534339	0.54317	0.538535	0.545394	0.54642			94.8	0.507047	0.501096	0.516279	0.483086	0.504044	0.496624
95	0.544701	0.536786	0.546154	0.542638	0.544522	0.549094			95	0.514573	0.502101	0.512543	0.489834	0.5055	0.500076
95.2	0.548239	0.542048	0.544581	0.543724	0.549582	0.550609			95.2	0.515115	0.502305	0.515544	0.487183	0.504711	0.492485
95.4	0.546508	0.536762	0.548765	0.545742	0.546861	0.554627			95.4	0.517127	0.503982	0.515137	0.488582	0.505418	0.499165
95.6	0.550249	0.536098	0.548955	0.546527	0.548699	0.553776			95.6	0.51739	0.50188	0.515347	0.482991	0.509738	0.497181
95.8	0.54668	0.544943	0.549683	0.546508	0.548064	0.556208			95.8	0.519064	0.500191	0.513944	0.48467	0.508306	0.500336
96	0.547558	0.539278	0.549194	0.547709	0.547721	0.556453			96	0.516998	0.503922	0.518745	0.493521	0.50752	0.502604
96.2	0.553584	0.544364	0.55087	0.548419	0.548478	0.555484			96.2	0.524104	0.507308	0.520838	0.488119	0.512098	0.502586
96.4	0.550938	0.546285	0.553648	0.549358	0.551371	0.557075			96.4	0.517037	0.50832	0.519893	0.489839	0.511731	0.503597
96.6	0.553509	0.540039	0.556651	0.553879	0.549568	0.55434			96.6	0.524204	0.509413	0.521103	0.491441	0.511492	0.507477
96.8	0.553575	0.547704	0.555542	0.557451	0.55295	0.562626			96.8	0.520419	0.510131	0.522859	0.493657	0.513915	0.507824
97	0.558952	0.545219	0.561133	0.554165	0.558355	0.556054			97	0.523784	0.509175	0.524932	0.495001	0.513512	0.504932
97.2	0.555249	0.548316	0.553665	0.556538	0.556312	0.560399			97.2	0.527136	0.512984	0.524078	0.496313	0.513569	0.504573
97.4	0.559769	0.54963	0.561017	0.55818	0.557973	0.564182			97.4	0.528489	0.515286	0.527048	0.497076	0.514425	0.508171
97.6	0.562419	0.548948	0.560653	0.557037	0.557794	0.562474			97.6	0.528392	0.514994	0.524955	0.494124	0.518272	0.511488
97.8	0.559755	0.550307	0.55835	0.556054	0.558906	0.570282			97.8	0.529262	0.51504	0.529081	0.496565	0.520005	0.510782
98	0.565689	0.553713	0.563698	0.561841	0.560012	0.565963			98	0.529401	0.51795	0.528539	0.499663	0.521322	0.50866
98.2	0.563418	0.549484	0.562903	0.559368	0.563307	0.562465			98.2	0.533671	0.517722	0.529506	0.503246	0.523014	0.513644
98.4	0.562511	0.549676	0.563549	0.560447	0.562472	0.574928			98.4	0.530906	0.51872	0.532766	0.502241	0.518031	0.513195
98.6	0.567994	0.556159	0.563423	0.563307	0.568295	0.575196			98.6	0.535951	0.52334	0.534833	0.504079	0.526379	0.514853
98.8	0.565568	0.553893	0.565316	0.560377	0.566648	0.569654			98.8	0.531065	0.518647	0.534274	0.502999	0.525259	0.515024
99	0.56639	0.557391	0.568746	0.564764	0.567492	0.571945			99	0.531357	0.521674	0.535962	0.50537	0.529506	0.51369
99.2	0.568073	0.557976	0.568558	0.568302	0.56837	0.575862			99.2	0.539078	0.526382	0.537935	0.506225	0.525966	0.518783
99.4	0.568354	0.559875	0.567389	0.563722	0.568985	0.571457			99.4	0.533353	0.52395	0.536947	0.504839	0.527222	0.517321
99.6	0.56696	0.563241	0.574612	0.569733	0.571512	0.574806			99.6	0.538038	0.528009	0.535603	0.504197	0.527253	0.521331
99.8	0.572498	0.563657	0.57162	0.572065	0.566328	0.577104			99.8	0.5411	0.524668	0.543648	0.510561	0.530521	0.518608
100	0.571283	0.564492	0.572626	0.570722	0.572116	0.573864			100	0.534279	0.528514	0.541277	0.511234	0.530128	0.524141
100.2	0.576789	0.563258	0.573788	0.574321	0.57234	0.580918			100.2	0.538263	0.53131	0.540824	0.511434	0.532947	0.522331
100.4	0.57721	0.564832	0.576191	0.575292	0.575089	0.582418			100.4	0.540554	0.527619	0.542978	0.511082	0.534702	0.524621
100.6	0.575668	0.569342	0.580522	0.575404	0.570433	0.578333			100.6	0.541964	0.530559	0.543608	0.514527	0.531004	0.526105
100.8	0.578184	0.567408	0.577024	0.575809	0.576611	0.582051			100.8	0.548523	0.531853	0.545167	0.515195	0.536101	0.527446
101	0.576099	0.570289	0.576985	0.579398	0.576258	0.583542			101	0.548883	0.536877	0.545051	0.517975	0.53975	0.528839
101.2	0.577071	0.571004	0.579446	0.578832	0.576022	0.585011			101.2	0.544742	0.535472	0.549924	0.513982	0.538753	0.528377
101.4	0.580805	0.573829	0.583004	0.581247	0.580998	0.58447			101.4	0.544188	0.533233	0.55053	0.513791	0.538783	0.529959
101.6	0.583995	0.574337	0.582701	0.580178	0.581104	0.585561			101.6	0.547632	0.535926	0.549336	0.516423	0.541695	0.528621
101.8	0.58569	0.577528	0.584099	0.580702	0.578559	0.591315			101.8	0.551091	0.535284	0.551308	0.518217	0.544119	0.533149
102	0.58291	0.576426	0.58272	0.584265	0.581473	0.592453			102	0.551294	0.537682	0.550956	0.523705	0.547559	0.536301
102.2	0.583655	0.575124	0.586302	0.586476	0.586884	0.591095			102.2	0.555222	0.540455	0.551897	0.522208	0.544028	0.533954
102.4	0.584054	0.57834	0.589769	0.583435	0.587185	0.589385			102.4	0.556478	0.540578	0.556622	0.524285	0.542587	0.533451
102.6	0.588356	0.578957	0.591088	0.588805	0.586653	0.593806			102.6	0.556857	0.540862	0.554666	0.524289	0.546499	0.534433
102.8	0.591274	0.575662	0.585343	0.588072	0.593587	0.595024			102.8	0.553106	0.545022	0.553937	0.52076	0.547827	0.537799
103	0.587689	0.579687	0.592211	0.585761	0.587441	0.597015			103	0.557302	0.541351	0.556844	0.524485	0.546032	0.534556
103.2	0.591437	0.581723	0.594964	0.588636	0.593183	0.594605			103.2	0.557792	0.545562	0.5551	0.532396	0.545561	0.537707
103.4	0.592934	0.580962	0.594381	0.593811	0.589448	0.596605			103.4	0.559234	0.545812	0.559311	0.528733	0.551286	0.542845
103.6	0.592462	0.58248	0.595949	0.58949	0.595042	0.597359			103.6	0.557229	0.546688	0.558368	0.528004	0.553315	0.539103
103.8	0.596007	0.586269	0.593586	0.58846	0.59139	0.598123			103.8	0.561493	0.548201	0.558011	0.531425	0.549863	0.543266
104	0.591634	0.58896	0.593986	0.591512	0.588227	0.601146			104	0.557894	0.550058	0.559638	0.532509	0.550921	0.546027
104.2	0.596786	0.584654	0.601583	0.597617	0.596798	0.598834			104.2	0.558764	0.54893	0.564377	0.534136	0.554369	0.543829
104.4	0.597696	0.590913	0.600109	0.597206	0.596232	0.603218			104.4	0.563837	0.549214	0.565101	0.535559	0.557041	0.53907
104.6	0.599743	0.592944	0.601685	0.595066	0.598276	0.600993			104.6	0.564434	0.554904	0.564373	0.532276	0.55363	0.5487
104.8	0.600888	0.591176	0.600739	0.598836	0.59977	0.604973			104.8	0.562989	0.554951	0.56252	0.531408	0.555992	0.547489
105	0.601631	0.590704	0.60583	0.599314	0.601198	0.605891			105	0.567796	0.555289	0.566882	0.535221	0.560778	0.549237
105.2	0.604152	0.591357	0.603674	0.602574	0.601438	0.607888			105.2	0.571469	0.557975	0.569655	0.533522	0.562674	0.554391
105.4	0.602867	0.593507	0.606038	0.601255	0.601836	0.609677			105.4	0.570664	0.558169	0.568763	0.541681	0.561335	0.54573
105.6	0.60544	0.5921	0.608611	0.604613	0.60447	0.612079			105.6	0.575402	0.556842	0.576531	0.536278	0.566567	0.552719
105.8	0.601532	0.594285	0.607246	0.602138	0.605413	0.61109			105.8	0.572193	0.560816	0.567406	0.540376	0.564292	0.551776
106	0.605397	0.597527	0.604704	0.604979	0.608693	0.610651			106	0.571883	0.556543	0.575897	0.539437	0.566008	0.551572
106.2	0.611773	0.601614	0.612979	0.609518	0.606567	0.616854			106.2	0.57413	0.563894	0.575229	0.541255	0.56355	0.550994
106.4	0.610232	0.600109	0.611326	0.604825	0.606269	0.610996			106.4	0.57487	0.560198	0.575155	0.543649	0.567989	0.5597
106.6	0.608765	0.599607	0.611892	0.607316	0.605036	0.610106			106.6	0.576145	0.559227	0.57527	0.545402	0.56464	0.55594
106.8	0.612089	0.602402	0.614165	0.609513	0.60906	0.618831			106.8	0.580084	0.567994	0.579246	0.545713	0.569016	0.560124
107	0.609251	0.6027	0.614784	0.609457	0.61331	0.618654			107	0.580936	0.565655	0.578375	0.545194	0.572356	0.559427
107.2	0.613837	0.602002	0.615798	0.615265	0.612458	0.619059			107.2	0.575799	0.567544	0.577649	0.548145	0.568179	0.557033
107.4	0.616041	0.604411	0.616806	0.612389	0.614874	0.620051			107.4	0.575755	0.569184	0.582449	0.549536	0.57105	0.56306
107.6	0.617483	0.606814	0.619546	0.615848	0.612258	0.619795			107.6	0.579569	0.567143	0.578599	0.546093	0.572129	0.566868
107.8	0.613573	0.607197	0.615817	0.612717	0.615195	0.622737			107.8	0.580613	0.569429	0.585958	0.550397	0.577053	0.563294
108	0.619137	0.611823	0.620126	0.618278	0.61886	0.622643			108	0.585999	0.571285	0.583832	0.547842	0.572091	0.561609
108.2	0.617606	0.611302	0.618428	0.617566	0.617004	0.623549			108.2	0.580094	0.572756	0.58272	0.548694	0.57513	0.569261
108.4	0.61474	0.61454	0.624682	0.620342	0.614242	0.627818			108.4	0.583863	0.568516	0.587273	0.54964	0.579195	0.565383
108.6	0.62458	0.615024	0.624839	0.619197	0.619424	0.630693			108.6	0.587352	0.572896	0.589972	0.552052	0.58116	0.565551
108.8	0.626102	0.616525	0.621036	0.620197	0.620089	0.622084			108.8	0.583061	0.574724	0.592148	0.552116	0.581098	0.572905
109	0.624916	0.616412	0.625255	0.620597	0.627174	0.63008			109	0.581533	0.572282	0.59087	0.555874	0.582379	0.567215
109.2	0.62449	0.61736	0.628042	0.623016	0.624954	0.633619			109.2	0.590561	0.579437	0.593773	0.558783	0.580992	0.571668
109.4	0.623792	0.616486	0.626677	0.623422	0.624755	0.631935			109.4	0.588648	0.574979	0.589617	0.554663	0.583325	0.566274
109.6	0.628487	0.619681	0.632824	0.626395	0.624124	0.630794			109.6	0.589473	0.580307	0.595269	0.560894	0.586781	0.575369
109.8	0.630128	0.617852	0.633048	0.625593	0.624943	0.638753			109.8	0.594315	0.579038	0.593173	0.560098	0.586157	0.574195
110	0.627683	0.620317	0.633768	0.623686	0.628182	0.63743			110	0.590989	0.580299	0.596601	0.559793	0.58788	0.573781
110.2	0.629213	0.621947	0.630343	0.628743	0.627937	0.634552			110.2	0.595255	0.581598	0.594995	0.560921	0.587056	0.574127
110.4	0.632348	0.622727	0.635134	0.628145	0.628898	0.636546			110.4	0.594842	0.579652	0.600831	0.565047	0.588898	0.579929
110.6	0.629851	0.624659	0.63279	0.6331	0.632672	0.638114			110.6	0.597902	0.584718	0.594712	0.563553	0.58951	0.579203
110.8	0.632804	0.624679	0.635691	0.632867	0.632859	0.640241			110.8	0.597268	0.586795	0.602062	0.564112	0.591945	0.580475
111	0.633435	0.625337	0.635889	0.63017	0.633481	0.642			111	0.599665	0.580157	0.604754	0.567204	0.595306	0.580857
111.2	0.635947	0.627007	0.637901	0.637205	0.633819	0.640604			111.2	0.602594	0.587762	0.602194	0.561686	0.59454	0.577774
111.4	0.636436	0.628225	0.638521	0.634533	0.63446	0.645335			111.4	0.599126	0.586459	0.603757	0.56841	0.591702	0.581826
111.6	0.639919	0.628723	0.638967	0.632908	0.632348	0.650657			111.6	0.603568	0.586971	0.602287	0.572457	0.595473	0.582885
111.8	0.63668	0.631021	0.640328	0.636818	0.639581	0.644884			111.8	0.600355	0.588827	0.605872	0.570925	0.594317	0.585079
112	0.632632	0.631156	0.642597	0.64081	0.642295	0.645902			112	0.603658	0.591311	0.603934	0.572537	0.597281	0.582839
112.2	0.644133	0.63191	0.64419	0.64007	0.637837	0.649603			112.2	0.604364	0.593643	0.607207	0.570649	0.594093	0.587064
112.4	0.641936	0.631826	0.640949	0.639231	0.640229	0.647145			112.4	0.607817	0.592581	0.608403	0.569224	0.600967	0.587488
112.6	0.641334	0.631685	0.646389	0.641705	0.6421	0.648749			112.6	0.603014	0.593051	0.606454	0.574635	0.603793	0.583679
112.8	0.643157	0.636536	0.647376	0.641405	0.642635	0.652383			112.8	0.60863	0.599985	0.607441	0.57808	0.603236	0.590012
113	0.64365	0.64032	0.646118	0.643845	0.641548	0.64963			113	0.604308	0.596363	0.615282	0.574559	0.601249	0.589399
113.2	0.644275	0.638895	0.65016	0.643188	0.647513	0.656034			113.2	0.609852	0.596291	0.615424	0.5741	0.607014	0.590654
113.4	0.646455	0.63964	0.647893	0.647596	0.648147	0.650873			113.4	0.613573	0.597675	0.613664	0.576343	0.607475	0.592022
113.6	0.648729	0.636242	0.649411	0.644959	0.6461	0.65278			113.6	0.611931	0.601328	0.614395	0.580097	0.604905	0.594524
113.8	0.6492	0.643664	0.653154	0.64702	0.648373	0.659874			113.8	0.617679	0.601456	0.617633	0.580144	0.606334	0.59278
114	0.649884	0.642581	0.652915	0.648735	0.650168	0.654885			114	0.617343	0.599179	0.615914	0.582225	0.60803	0.59329
114.2	0.651353	0.644467	0.654699	0.651551	0.648433	0.661525			114.2	0.614601	0.604011	0.613468	0.583996	0.607702	0.595175
114.4	0.656604	0.648257	0.65555	0.653432	0.652068	0.660237			114.4	0.617496	0.600712	0.619504	0.582912	0.61167	0.597273
114.6	0.652799	0.643116	0.657666	0.653769	0.652277	0.659385			114.6	0.620361	0.605109	0.618013	0.582104	0.607216	0.600521
114.8	0.654641	0.648187	0.660829	0.655497	0.655644	0.661611			114.8	0.620216	0.606988	0.623911	0.590171	0.61308	0.598446
115	0.658543	0.648452	0.662182	0.655414	0.656355	0.665792			115	0.620693	0.606574	0.624644	0.586616	0.615789	0.598199
115.2	0.658059	0.650023	0.657192	0.655495	0.65741	0.665777			115.2	0.619687	0.606664	0.62565	0.586461	0.614603	0.599751
115.4	0.660094	0.647477	0.661373	0.658375	0.658309	0.668056			115.4	0.624231	0.608138	0.622144	0.591185	0.612514	0.602955
115.6	0.661294	0.658016	0.661245	0.656404	0.658519	0.667507			115.6	0.627433	0.611652	0.62376	0.588133	0.614696	0.601821
115.8	0.661216	0.651322	0.661897	0.657761	0.659718	0.667057			115.8	0.631541	0.611752	0.625174	0.592588	0.617842	0.605855
116	0.657689	0.652716	0.665425	0.660592	0.662349	0.666511			116	0.628817	0.612117	0.629893	0.593645	0.615353	0.606089
116.2	0.667406	0.656146	0.669445	0.663406	0.666081	0.668033			116.2	0.625619	0.616396	0.631609	0.592118	0.616815	0.603492
116.4	0.665388	0.654814	0.668989	0.658431	0.662549	0.670007			116.4	0.629631	0.616116	0.631614	0.589115	0.622153	0.608604
116.6	0.666944	0.653283	0.66725	0.663914	0.664741	0.673676			116.6	0.627333	0.61519	0.627963	0.590583	0.623413	0.607911
116.8	0.668809	0.657267	0.668589	0.666841	0.667565	0.676375			116.8	0.632001	0.616257	0.636216	0.595047	0.621068	0.61157
117	0.66968	0.659741	0.665229	0.666048	0.661693	0.674644			117	0.63076	0.618732	0.633776	0.599026	0.623566	0.611062
117.2	0.671348	0.657368	0.675109	0.665527	0.664594	0.676183			117.2	0.630199	0.616063	0.633259	0.596282	0.625129	0.612441
117.4	0.673398	0.658635	0.671258	0.669561	0.668151	0.683202			117.4	0.634759	0.617606	0.636945	0.600055	0.624166	0.618847
117.6	0.671727	0.662395	0.674379	0.666101	0.669006	0.676111			117.6	0.635576	0.621417	0.633386	0.599259	0.630544	0.616025
117.8	0.670168	0.66419	0.674359	0.671117	0.670806	0.676871			117.8	0.637304	0.621155	0.639047	0.602168	0.627861	0.615015
118	0.676065	0.666319	0.674425	0.674039	0.66949	0.680492			118	0.637063	0.625765	0.639329	0.603812	0.626583	0.616168
118.2	0.669208	0.66353	0.677176	0.678238	0.671196	0.685296			118.2	0.637453	0.621158	0.639203	0.59763	0.631021	0.618988
118.4	0.674692	0.666654	0.67717	0.677372	0.672473	0.684035			118.4	0.638433	0.625599	0.637011	0.605903	0.631592	0.614702
118.6	0.675857	0.66592	0.679618	0.674716	0.681778	0.685224			118.6	0.64066	0.628856	0.643742	0.610055	0.632835	0.62213
118.8	0.67757	0.668993	0.68124	0.674114	0.675681	0.681674			118.8	0.636098	0.628348	0.642425	0.609267	0.631877	0.622032
119	0.678703	0.671409	0.68231	0.678022	0.674716	0.684332			119	0.646527	0.626015	0.641394	0.608468	0.636956	0.617979
119.2	0.678193	0.67172	0.683765	0.676819	0.679161	0.686983			119.2	0.642989	0.628337	0.641749	0.607807	0.633598	0.624744
119.4	0.683799	0.674147	0.679558	0.679554	0.680659	0.687194			119.4	0.649856	0.63463	0.643046	0.607255	0.639906	0.624115
119.6	0.680667	0.674816	0.683121	0.677613	0.680508	0.686466			119.6	0.639964	0.630943	0.648605	0.608207	0.637474	0.622041
119.8	0.689556	0.676458	0.684997	0.685651	0.679982	0.691243			119.8	0.641311	0.629661	0.646436	0.612145	0.63884	0.625581
120	0.684535	0.675868	0.688626	0.68511	0.684811	0.688271			120	0.643955	0.63524	0.650063	0.609626	0.637662	0.625961
120.2	0.687034	0.679708	0.687426	0.685768	0.685463	0.687083			120.2	0.644549	0.635562	0.650269	0.613137	0.644166	0.628717
120.4	0.68513	0.677877	0.686648	0.687963	0.688093	0.698662			120.4	0.653652	0.638966	0.65685	0.610987	0.641951	0.631778
120.6	0.68649	0.677332	0.690991	0.685096	0.687839	0.691621			120.6	0.651209	0.640174	0.651871	0.613593	0.641114	0.628852
120.8	0.691703	0.679986	0.691713	0.683803	0.69007	0.695175			120.8	0.648757	0.635848	0.65165	0.618726	0.644464	0.632336
121	0.693482	0.681235	0.695422	0.687671	0.690017	0.697883			121	0.658398	0.641399	0.657522	0.617362	0.645663	0.633108
121.2	0.691147	0.680982	0.692289	0.688459	0.686475	0.697025			121.2	0.652754	0.643127	0.654885	0.616569	0.643923	0.633352
121.4	0.694893	0.68315	0.693629	0.690462	0.69497	0.700256			121.4	0.655053	0.639131	0.658275	0.618437	0.646492	0.632684
121.6	0.695821	0.688699	0.69558	0.690478	0.69496	0.698316			121.6	0.654498	0.643478	0.660178	0.616019	0.648348	0.637483
121.8	0.694751	0.68687	0.697005	0.69311	0.690264	0.701897			121.8	0.65011	0.643364	0.655174	0.622117	0.648905	0.637501
122	0.69609	0.687877	0.695191	0.69665	0.691791	0.704046			122	0.654888	0.643576	0.662405	0.621455	0.651704	0.637731
122.2	0.693958	0.691469	0.7015	0.696904	0.695326	0.70067			122.2	0.662521	0.646684	0.66409	0.62799	0.650317	0.639895
122.4	0.695713	0.691951	0.704021	0.698311	0.696838	0.706964			122.4	0.660927	0.646312	0.664534	0.619203	0.655223	0.643465
122.6	0.698771	0.69146	0.70159	0.694478	0.69557	0.708462			122.6	0.663884	0.648033	0.664768	0.625517	0.65631	0.644052
122.8	0.69933	0.691416	0.704296	0.698769	0.699088	0.706208			122.8	0.662584	0.649863	0.663744	0.628604	0.658538	0.637901
123	0.701483	0.692141	0.702682	0.696313	0.702591	0.708755			123	0.663633	0.652742	0.665493	0.629384	0.652386	0.639851
123.2	0.700314	0.696602	0.708239	0.705497	0.699144	0.710097			123.2	0.667325	0.65191	0.664892	0.62862	0.655508	0.645002
123.4	0.704911	0.695235	0.70372	0.701583	0.697849	0.714441			123.4	0.666193	0.654473	0.669713	0.626737	0.657666	0.645657
123.6	0.701555	0.696231	0.707204	0.699375	0.703551	0.711483			123.6	0.668137	0.654977	0.667486	0.63069	0.660974	0.642861
123.8	0.705838	0.695666	0.713837	0.703906	0.705143	0.718625			123.8	0.664548	0.655351	0.671629	0.63237	0.665062	0.648159
124	0.708399	0.7007	0.710712	0.702738	0.708744	0.71469			124	0.671832	0.653911	0.672721	0.632557	0.661152	0.648668
124.2	0.705797	0.698959	0.711809	0.702918	0.709964	0.711694			124.2	0.672787	0.65781	0.673838	0.63141	0.663393	0.648855
124.4	0.708683	0.699256	0.714365	0.709314	0.706516	0.711956			124.4	0.668412	0.659033	0.67632	0.637199	0.661322	0.6485
124.6	0.709159	0.701606	0.714115	0.712167	0.711742	0.718625			124.6	0.671546	0.662156	0.67662	0.633619	0.667754	0.649925
124.8	0.709832	0.70618	0.718461	0.711818	0.707199	0.716867			124.8	0.670853	0.658149	0.674615	0.633841	0.665583	0.651883
125	0.712033	0.707545	0.711771	0.712903	0.709782	0.724791			125	0.674298	0.658975	0.679678	0.639216	0.668319	0.649929
125.2	0.711528	0.703964	0.715747	0.712179	0.709707	0.725594			125.2	0.674801	0.658682	0.675527	0.640742	0.669811	0.657227
125.4	0.715454	0.70654	0.717216	0.70871	0.710039	0.72123			125.4	0.679868	0.662518	0.678035	0.643144	0.668707	0.660926
125.6	0.714648	0.710314	0.719815	0.715174	0.71387	0.72249			125.6	0.676152	0.662874	0.678875	0.641009	0.668655	0.656956
125.8	0.715564	0.707068	0.721682	0.713914	0.718399	0.723898			125.8	0.676081	0.667885	0.682837	0.64573	0.674341	0.654452
126	0.714544	0.708808	0.721777	0.717124	0.716488	0.726011			126	0.6821	0.6673	0.681067	0.643803	0.673487	0.655873
126.2	0.720745	0.714642	0.720078	0.719435	0.715816	0.727593			126.2	0.682306	0.663605	0.683478	0.64395	0.67411	0.654669
126.4	0.720676	0.712594	0.722554	0.720385	0.722069	0.73075			126.4	0.683397	0.669526	0.679053	0.644613	0.67642	0.662619
126.6	0.725269	0.710944	0.723112	0.720789	0.718371	0.729067			126.6	0.684078	0.668535	0.682166	0.642709	0.677917	0.662118
126.8	0.724063	0.714155	0.724636	0.722301	0.719842	0.728703			126.8	0.682774	0.672403	0.686129	0.649032	0.676567	0.661361
127	0.723872	0.715676	0.725246	0.725139	0.723187	0.727553			127	0.685889	0.671773	0.688788	0.648919	0.675417	0.665044
127.2	0.721755	0.711594	0.731223	0.721586	0.723861	0.733892			127.2	0.683088	0.672202	0.690461	0.649067	0.677293	0.664285
127.4	0.724969	0.717949	0.731539	0.724065	0.723838	0.736928			127.4	0.688082	0.674117	0.687804	0.653713	0.681576	0.665741
127.6	0.72575	0.718892	0.727044	0.72281	0.726121	0.735622			127.6	0.686343	0.674315	0.693581	0.652949	0.681289	0.670739
127.8	0.725829	0.720703	0.735039	0.726802	0.729263	0.732805			127.8	0.686585	0.678009	0.68883	0.650446	0.681045	0.664978
128	0.733024	0.721516	0.732247	0.731332	0.726801	0.737842			128	0.68714	0.676902	0.695593	0.649196	0.682876	0.667735
128.2	0.727536	0.723707	0.732899	0.728713	0.72571	0.735245			128.2	0.689146	0.677348	0.696189	0.655069	0.687673	0.667471
128.4	0.73063	0.721024	0.735026	0.728189	0.734995	0.741477			128.4	0.689399	0.6777	0.695785	0.653399	0.685537	0.670587
128.6	0.732113	0.726259	0.741999	0.727932	0.732757	0.740981			128.6	0.687641	0.680526	0.695974	0.653413	0.687156	0.672822
128.8	0.732587	0.727374	0.737053	0.730546	0.728386	0.744947			128.8	0.69241	0.681765	0.699561	0.657301	0.689886	0.674281
129	0.732662	0.727479	0.738887	0.734901	0.731152	0.742939			129	0.69979	0.683338	0.701817	0.657588	0.685811	0.670648
129.2	0.739003	0.731551	0.740896	0.734325	0.735226	0.743268			129.2	0.699014	0.683224	0.697734	0.661057	0.687516	0.670708
129.4	0.737925	0.72447	0.740778	0.734202	0.732798	0.748709			129.4	0.700869	0.687256	0.697469	0.657965	0.691535	0.673823
129.6	0.736792	0.730806	0.74407	0.741252	0.735489	0.746444			129.6	0.696266	0.683953	0.703799	0.662071	0.691099	0.6741
129.8	0.744971	0.729474	0.741197	0.737835	0.73847	0.749437			129.8	0.699847	0.685321	0.702404	0.660503	0.691967	0.672286
130	0.739657	0.732153	0.743635	0.736936	0.736132	0.745602			130	0.70139	0.687614	0.704663	0.660537	0.698389	0.676894
130.2	0.739784	0.732872	0.744995	0.739699	0.738112	0.7536			130.2	0.700954	0.683045	0.704621	0.670115	0.693243	0.68123
130.4	0.741423	0.73634	0.749	0.740349	0.74269	0.752935			130.4	0.699536	0.686666	0.707514	0.666847	0.696833	0.679986
130.6	0.744829	0.734984	0.746937	0.740755	0.739703	0.752731			130.6	0.701552	0.693782	0.706114	0.664746	0.696724	0.682766
130.8	0.74639	0.737013	0.749471	0.741512	0.743528	0.757238			130.8	0.706677	0.689878	0.707164	0.668586	0.69623	0.683916
131	0.74699	0.737695	0.748051	0.744711	0.74507	0.754792			131	0.706092	0.691434	0.709525	0.665279	0.70227	0.683816
131.2	0.744927	0.739803	0.749567	0.744704	0.746896	0.753171			131.2	0.705306	0.691482	0.709044	0.668931	0.702548	0.682529
131.4	0.748181	0.740367	0.753474	0.742074	0.749151	0.75773			131.4	0.707838	0.698867	0.710951	0.670659	0.704011	0.684824
131.6	0.747047	0.738049	0.748182	0.746034	0.747877	0.761296			131.6	0.709535	0.693577	0.709925	0.669064	0.704144	0.687541
131.8	0.750458	0.738331	0.752941	0.747904	0.748885	0.758176			131.8	0.710549	0.698623	0.711851	0.676591	0.703898	0.685671
132	0.747439	0.74726	0.755711	0.752371	0.748977	0.762504			132	0.711762	0.698532	0.7132	0.673542	0.70581	0.692071
132.2	0.75368	0.743119	0.757441	0.753244	0.7527	0.761182			132.2	0.711087	0.697253	0.710699	0.673232	0.706122	0.688509
132.4	0.753122	0.744837	0.756949	0.750319	0.750766	0.76249			132.4	0.713128	0.702599	0.719932	0.675321	0.708192	0.691833
132.6	0.758387	0.749205	0.758044	0.752398	0.750213	0.763815			132.6	0.712754	0.701061	0.718032	0.67654	0.708616	0.687581
132.8	0.755268	0.750293	0.762015	0.755196	0.751912	0.765352			132.8	0.714984	0.702452	0.71752	0.680017	0.707388	0.691308
133	0.758254	0.748536	0.760869	0.753044	0.757952	0.763058			133	0.713306	0.703403	0.722073	0.6751	0.707649	0.694947
133.2	0.752608	0.751009	0.761997	0.755752	0.754033	0.772951			133.2	0.716306	0.701489	0.721128	0.680764	0.710207	0.698564
133.4	0.759953	0.750729	0.765202	0.76095	0.755602	0.775115			133.4	0.720079	0.70494	0.722246	0.675189	0.715105	0.692906
133.6	0.759393	0.752191	0.767382	0.758043	0.758761	0.76845			133.6	0.714802	0.708654	0.723645	0.682198	0.70906	0.699442
133.8	0.763062	0.757731	0.766748	0.759189	0.754431	0.768593			133.8	0.717941	0.70372	0.726099	0.683367	0.713482	0.698166
134	0.761068	0.752694	0.770178	0.761864	0.761387	0.772228			134	0.721727	0.708996	0.723775	0.683677	0.716451	0.701295
134.2	0.762054	0.756956	0.764683	0.760483	0.761689	0.771195			134.2	0.721478	0.711385	0.730494	0.681341	0.711943	0.703008
134.4	0.762943	0.759382	0.771101	0.765392	0.765578	0.773344			134.4	0.722682	0.708875	0.727737	0.685008	0.716913	0.700701
134.6	0.767851	0.756878	0.765074	0.763676	0.760258	0.775624			134.6	0.724104	0.71029	0.728968	0.689067	0.71915	0.702493
134.8	0.766304	0.755214	0.773526	0.764075	0.758703	0.775169			134.8	0.729568	0.714893	0.728755	0.686605	0.721923	0.702802
135	0.768953	0.758716	0.773414	0.768881	0.766993	0.77811			135	0.728817	0.71142	0.731735	0.68827	0.720685	0.706781
135.2	0.764397	0.762911	0.77341	0.765019	0.76627	0.776048			135.2	0.733235	0.71609	0.732899	0.693819	0.726071	0.709155
135.4	0.770374	0.7603	0.776427	0.767806	0.768583	0.777873			135.4	0.727625	0.715491	0.731604	0.68698	0.724465	0.708651
135.6	0.774244	0.763742	0.774339	0.771583	0.767782	0.783602			135.6	0.725966	0.717774	0.733748	0.689276	0.721294	0.705247
135.8	0.771501	0.760009	0.775417	0.770928	0.768701	0.77969			135.8	0.734292	0.720491	0.737326	0.696347	0.727681	0.708972
136	0.7703	0.766865	0.77834	0.769938	0.76989	0.781142			136	0.729664	0.714877	0.736804	0.695156	0.72887	0.708481
136.2	0.774869	0.765823	0.774522	0.770701	0.780068	0.783877			136.2	0.730083	0.71644	0.736275	0.694409	0.725566	0.711273
136.4	0.773813	0.765296	0.779017	0.772073	0.773019	0.784378			136.4	0.735601	0.717683	0.737523	0.695831	0.728621	0.712327
136.6	0.775327	0.769605	0.782412	0.770582	0.776597	0.786359			136.6	0.73407	0.718061	0.739037	0.694991	0.730503	0.718942
136.8	0.775573	0.772366	0.783934	0.776858	0.775127	0.791434			136.8	0.734585	0.72609	0.744898	0.696946	0.730645	0.71164
137	0.778933	0.768939	0.783296	0.776314	0.776217	0.785212			137	0.737154	0.724827	0.743704	0.698419	0.729771	0.714739
137.2	0.77516	0.775482	0.782953	0.778194	0.780621	0.785247			137.2	0.737012	0.723128	0.745111	0.697541	0.736246	0.713763
137.4	0.780739	0.771344	0.783166	0.775632	0.779394	0.787993			137.4	0.737895	0.728322	0.743879	0.704454	0.733138	0.715774
137.6	0.785315	0.773155	0.787157	0.778062	0.777951	0.791925			137.6	0.739635	0.726131	0.743445	0.701067	0.730208	0.719269
137.8	0.780297	0.776167	0.789383	0.782106	0.777734	0.794583			137.8	0.735416	0.724115	0.743307	0.70689	0.740731	0.720008
138	0.782239	0.77787	0.787716	0.780307	0.780781	0.792325			138	0.73846	0.724908	0.745978	0.703189	0.735584	0.718816
138.2	0.785185	0.774793	0.787342	0.782604	0.783681	0.796788			138.2	0.745195	0.726391	0.748633	0.70352	0.737493	0.722762
138.4	0.785064	0.7792	0.788243	0.785227	0.783954	0.797633			138.4	0.741083	0.73276	0.746238	0.709715	0.74281	0.718196
138.6	0.787352	0.777688	0.792465	0.78495	0.786728	0.79907			138.6	0.742561	0.733931	0.751551	0.704313	0.740075	0.722642
138.8	0.787102	0.781322	0.79028	0.785415	0.780479	0.798008			138.8	0.745157	0.734626	0.752487	0.710205	0.74635	0.725163
139	0.79044	0.781777	0.794803	0.78829	0.787533	0.79694			139	0.746381	0.737174	0.751841	0.71002	0.742449	0.724877
139.2	0.79382	0.783129	0.793543	0.791908	0.785281	0.797733			139.2	0.749836	0.73452	0.749565	0.709754	0.743912	0.727933
139.4	0.791532	0.78389	0.791325	0.788919	0.791051	0.798282			139.4	0.7499	0.73612	0.754603	0.707276	0.743582	0.724537
139.6	0.791314	0.785947	0.796099	0.792193	0.794462	0.804403			139.6	0.75064	0.735857	0.75233	0.71456	0.742835	0.727967
139.8	0.79385	0.787071	0.796744	0.79384	0.788752	0.80234			139.8	0.751598	0.739198	0.758423	0.710229	0.745327	0.729876
140	0.792829	0.78844	0.795985	0.794891	0.794356	0.800992			140	0.755832	0.738037	0.75536	0.7164	0.746934	0.729826
140.2	0.797692	0.791139	0.802734	0.793447	0.793535	0.806191			140.2	0.752666	0.742135	0.759089	0.716584	0.748244	0.731129
140.4	0.798085	0.788397	0.802713	0.798078	0.795886	0.808602			140.4	0.752947	0.738403	0.761928	0.717169	0.747799	0.732624
140.6	0.799693	0.793767	0.800961	0.798442	0.799575	0.80754			140.6	0.757592	0.745729	0.761771	0.719072	0.749834	0.734503
140.8	0.800036	0.793078	0.803043	0.800052	0.80143	0.814297			140.8	0.755232	0.744477	0.762593	0.720776	0.753576	0.736
141	0.800647	0.791317	0.803117	0.79801	0.798384	0.810144			141	0.760938	0.74951	0.759977	0.720708	0.755603	0.734341
141.2	0.801173	0.79368	0.806232	0.79817	0.798904	0.806751			141.2	0.761659	0.748443	0.76579	0.71759	0.751685	0.73655
141.4	0.80379	0.795244	0.807982	0.798263	0.802995	0.811326			141.4	0.759753	0.7433	0.766129	0.719863	0.75767	0.735636
141.6	0.808546	0.797216	0.808814	0.801123	0.802597	0.809807			141.6	0.766006	0.748684	0.765411	0.723965	0.755754	0.738794
141.8	0.803908	0.794644	0.810661	0.803192	0.805786	0.813073			141.8	0.761719	0.749016	0.763034	0.726652	0.75452	0.738812
142	0.809223	0.800911	0.810296	0.802592	0.807064	0.819139			142	0.762419	0.750912	0.767762	0.725246	0.757457	0.73874
142.2	0.809125	0.79792	0.812712	0.806146	0.804106	0.818878			142.2	0.768565	0.75414	0.771802	0.724351	0.760591	0.742844
142.4	0.806895	0.797619	0.812082	0.805161	0.805832	0.813126			142.4	0.763091	0.752011	0.770654	0.723674	0.760582	0.743077
142.6	0.810881	0.800554	0.816866	0.804939	0.809848	0.819497			142.6	0.763671	0.751367	0.76832	0.728015	0.763111	0.74245
142.8	0.81136	0.80233	0.816502	0.810669	0.809373	0.822996			142.8	0.769744	0.757899	0.772921	0.725725	0.760684	0.742311
143	0.808168	0.804085	0.816534	0.81081	0.810252	0.820929			143	0.768233	0.760546	0.774996	0.726635	0.763826	0.744373
143.2	0.810228	0.807924	0.816748	0.811012	0.80785	0.817658			143.2	0.769404	0.755983	0.77634	0.726304	0.766844	0.747534
143.4	0.814113	0.804661	0.822896	0.809988	0.811756	0.826156			143.4	0.771039	0.759351	0.772991	0.728836	0.766653	0.743415
143.6	0.815431	0.810659	0.814514	0.812164	0.812584	0.822651			143.6	0.772849	0.758765	0.77841	0.733285	0.765327	0.749408
143.8	0.812305	0.811051	0.82358	0.814165	0.813183	0.823812			143.8	0.774492	0.761819	0.775766	0.728703	0.768583	0.748495
144	0.817351	0.807423	0.821338	0.814222	0.819058	0.825415			144	0.768955	0.760355	0.779859	0.734755	0.769872	0.753152
144.2	0.820669	0.80825	0.818693	0.81475	0.817498	0.828134			144.2	0.775453	0.765723	0.782651	0.735336	0.770532	0.751863
144.4	0.820716	0.810279	0.826189	0.819974	0.822146	0.830071			144.4	0.772467	0.762163	0.784311	0.737216	0.767108	0.751234
144.6	0.818993	0.81095	0.822839	0.817276	0.815186	0.825646			144.6	0.777978	0.763133	0.782874	0.741734	0.772941	0.755284
144.8	0.820747	0.810119	0.828371	0.818449	0.817467	0.829379			144.8	0.780065	0.766381	0.782275	0.740219	0.773853	0.754949
145	0.822516	0.814929	0.829137	0.81927	0.817012	0.833323			145	0.777023	0.770206	0.783307	0.74255	0.774545	0.757715
145.2	0.822997	0.812303	0.826318	0.824011	0.820963	0.827535			145.2	0.783892	0.770653	0.787061	0.738788	0.772974	0.755903
145.4	0.821965	0.820254	0.82626	0.822951	0.818752	0.830571			145.4	0.782371	0.768458	0.785886	0.740139	0.776603	0.758432
145.6	0.826183	0.821821	0.833071	0.820073	0.82527	0.837329			145.6	0.782881	0.766427	0.786736	0.741641	0.77587	0.759144
145.8	0.82814	0.82103	0.832335	0.823111	0.824434	0.837863			145.8	0.784598	0.770042	0.782656	0.745109	0.779288	0.759873
146	0.829231	0.817832	0.833088	0.82629	0.831701	0.839679			146	0.787675	0.772993	0.789641	0.746927	0.783267	0.765583
146.2	0.832938	0.82234	0.833156	0.829714	0.82971	0.838055			146.2	0.782806	0.770476	0.788216	0.740197	0.777694	0.761922
146.4	0.827903	0.821547	0.837664	0.831305	0.830749	0.839922			146.4	0.787984	0.776253	0.790203	0.738472	0.780159	0.761864
146.6	0.832511	0.823181	0.831171	0.827933	0.829497	0.841487			146.6	0.786119	0.773855	0.791019	0.748803	0.781515	0.761018
146.8	0.830518	0.828657	0.841919	0.832133	0.82885	0.846227			146.8	0.788252	0.775486	0.793878	0.749584	0.784239	0.763213
147	0.833739	0.825132	0.84134	0.833133	0.832021	0.845881			147	0.78882	0.773344	0.794826	0.751261	0.78496	0.769708
147.2	0.832741	0.832762	0.837594	0.829906	0.829397	0.845597			147.2	0.792911	0.776339	0.796757	0.748837	0.786656	0.76824
147.4	0.836409	0.828687	0.837743	0.833436	0.834173	0.84699			147.4	0.795626	0.777874	0.796526	0.754283	0.788218	0.763897
147.6	0.832158	0.829824	0.840767	0.83309	0.835163	0.843706			147.6	0.794873	0.77895	0.795037	0.754944	0.791249	0.770706
147.8	0.836055	0.830892	0.841179	0.83342	0.837167	0.844153			147.8	0.795105	0.78602	0.798878	0.751944	0.790366	0.771948
148	0.838336	0.832463	0.842827	0.83921	0.836653	0.846347			148	0.796515	0.780053	0.801431	0.75881	0.788565	0.768362
148.2	0.838518	0.833721	0.841585	0.838556	0.837847	0.844131			148.2	0.79989	0.782026	0.803559	0.756746	0.793181	0.7726
148.4	0.840226	0.834656	0.848133	0.839276	0.837694	0.850293			148.4	0.799306	0.783891	0.803377	0.756202	0.795361	0.777347
148.6	0.842164	0.830854	0.847036	0.843181	0.844334	0.854617			148.6	0.79556	0.785023	0.808169	0.758756	0.795461	0.773498
148.8	0.840501	0.835518	0.84563	0.845147	0.838224	0.849993			148.8	0.799277	0.78719	0.801999	0.7544	0.795776	0.777377
149	0.842767	0.833151	0.850575	0.84246	0.84545	0.848762			149	0.804437	0.786846	0.804165	0.75851	0.796358	0.776833
149.2	0.840976	0.83845	0.850594	0.844492	0.848053	0.855439			149.2	0.803082	0.788179	0.804552	0.76076	0.794884	0.775242
149.4	0.846149	0.838248	0.851664	0.842192	0.846589	0.854034			149.4	0.803974	0.787055	0.809459	0.762719	0.793228	0.772626
149.6	0.845313	0.839022	0.854027	0.846042	0.844653	0.855493			149.6	0.801757	0.789636	0.810325	0.759215	0.79706	0.777424
149.8	0.849191	0.84312	0.852571	0.850598	0.848857	0.863451			149.8	0.80362	0.793084	0.814111	0.762843	0.799974	0.777174
150	0.846937	0.842838	0.857459	0.851091	0.846344	0.863991			150	0.806534	0.792057	0.808263	0.76789	0.801078	0.779405
150.2	0.852006	0.847983	0.85439	0.848518	0.847385	0.863952			150.2	0.806833	0.793091	0.81494	0.768526	0.800383	0.781538
150.4	0.848423	0.843549	0.85624	0.853279	0.849095	0.863857			150.4	0.808357	0.793791	0.814394	0.76941	0.799621	0.783311
150.6	0.852661	0.8444	0.8537	0.853285	0.851243	0.859667			150.6	0.808919	0.796209	0.818383	0.765878	0.806005	0.787165
150.8	0.852299	0.844518	0.862811	0.849222	0.853599	0.859703			150.8	0.805498	0.795015	0.811017	0.769392	0.80898	0.786408
151	0.859152	0.846161	0.861878	0.855057	0.856824	0.865078			151	0.807461	0.794396	0.818222	0.77027	0.807395	0.789184
151.2	0.853345	0.847507	0.863326	0.852999	0.856158	0.864919			151.2	0.81265	0.799923	0.817496	0.767885	0.806554	0.787584
151.4	0.856893	0.846884	0.86137	0.855687	0.855577	0.868536			151.4	0.810553	0.796792	0.820579	0.771207	0.808631	0.786273
151.6	0.858552	0.849386	0.868879	0.858016	0.857174	0.871498			151.6	0.812237	0.79776	0.820065	0.774076	0.81103	0.788941
151.8	0.857014	0.85036	0.864767	0.859522	0.858175	0.863525			151.8	0.816919	0.803722	0.821436	0.775441	0.813312	0.788817
152	0.862295	0.85061	0.867469	0.857154	0.859109	0.871379			152	0.815332	0.801969	0.820187	0.777917	0.808517	0.792583
152.2	0.862451	0.858435	0.868705	0.858581	0.859797	0.873214			152.2	0.812657	0.805538	0.822855	0.774487	0.814781	0.79349
152.4	0.860718	0.855936	0.865918	0.859599	0.864251	0.86881			152.4	0.814026	0.803509	0.828708	0.780124	0.810794	0.795767
152.6	0.864814	0.858913	0.868176	0.859949	0.861072	0.87636			152.6	0.815822	0.804493	0.822937	0.778926	0.815748	0.795759
152.8	0.866593	0.854943	0.873101	0.863762	0.861985	0.878462			152.8	0.817847	0.806869	0.829348	0.777562	0.815007	0.792587
153	0.866203	0.85898	0.869225	0.860951	0.865499	0.8757			153	0.818566	0.808691	0.826673	0.783902	0.818245	0.796665
153.2	0.867184	0.860905	0.871537	0.868124	0.864774	0.875688			153.2	0.823672	0.808245	0.824004	0.777646	0.816783	0.798725
153.4	0.87093	0.865048	0.874177	0.868603	0.867533	0.876067			153.4	0.820576	0.812268	0.825989	0.777113	0.819121	0.799238
153.6	0.868374	0.864434	0.874047	0.867859	0.866758	0.876914			153.6	0.828171	0.814033	0.834959	0.783558	0.821978	0.798696
153.8	0.869734	0.864616	0.878419	0.873272	0.869613	0.883713			153.8	0.820747	0.816335	0.830664	0.779972	0.818927	0.799539
154	0.87266	0.861923	0.874746	0.870101	0.868181	0.88323			154	0.833208	0.811803	0.832769	0.787728	0.822236	0.796205
154.2	0.872431	0.863351	0.882118	0.866748	0.871188	0.879387			154.2	0.831573	0.813699	0.835094	0.785568	0.820767	0.807167
154.4	0.868675	0.863385	0.879745	0.872056	0.869536	0.881123			154.4	0.829466	0.817085	0.834385	0.787813	0.828215	0.805258
154.6	0.875908	0.863574	0.879957	0.87594	0.875461	0.886182			154.6	0.831448	0.81765	0.837485	0.784795	0.821175	0.808152
154.8	0.874711	0.868582	0.883182	0.87325	0.873353	0.881388			154.8	0.83075	0.81794	0.837098	0.785816	0.828386	0.808036
155	0.880044	0.869415	0.881323	0.874509	0.876415	0.887103			155	0.829286	0.820191	0.840644	0.790337	0.825367	0.809834
155.2	0.878056	0.870591	0.883856	0.877526	0.871109	0.888278			155.2	0.835255	0.819786	0.836832	0.791163	0.830333	0.806728
155.4	0.879449	0.873812	0.886004	0.879642	0.877038	0.888473			155.4	0.835252	0.819621	0.840522	0.790772	0.830593	0.812002
155.6	0.881498	0.870466	0.882723	0.879533	0.878426	0.892274			155.6	0.832986	0.817779	0.843225	0.792027	0.828611	0.81366
155.8	0.878629	0.874191	0.883975	0.878345	0.881584	0.893983			155.8	0.837736	0.822975	0.843072	0.796119	0.833848	0.813593
156	0.881986	0.878565	0.890962	0.878972	0.880795	0.890444			156	0.837108	0.823424	0.841412	0.792979	0.829933	0.810656
156.2	0.883492	0.876687	0.889234	0.882164	0.884615	0.898071			156.2	0.839242	0.826104	0.844808	0.794406	0.836242	0.815773
156.4	0.884097	0.877584	0.88919	0.88436	0.878587	0.893655			156.4	0.842063	0.825447	0.847211	0.795324	0.833398	0.815515
156.6	0.882948	0.875232	0.892505	0.883396	0.883358	0.895449			156.6	0.842853	0.829026	0.847373	0.802608	0.836511	0.816649
156.8	0.884903	0.879551	0.896835	0.887545	0.886441	0.897576			156.8	0.843146	0.829553	0.846657	0.795113	0.836651	0.81769
157	0.889548	0.87938	0.89509	0.884109	0.888642	0.893621			157	0.841841	0.831132	0.852683	0.794776	0.836727	0.818412
157.2	0.886162	0.882374	0.895384	0.886368	0.887082	0.898926			157.2	0.84223	0.831206	0.853388	0.799637	0.838058	0.817321
157.4	0.887791	0.882085	0.893163	0.888875	0.886574	0.903154			157.4	0.845017	0.828316	0.85296	0.801941	0.837144	0.81729
157.6	0.889731	0.883005	0.895667	0.890064	0.889033	0.900935			157.6	0.846717	0.833893	0.852941	0.801395	0.840925	0.821534
157.8	0.888317	0.885366	0.901984	0.890702	0.888741	0.903738			157.8	0.847151	0.834547	0.852946	0.805173	0.84171	0.821685
158	0.892536	0.885955	0.899328	0.89477	0.890829	0.903544			158	0.847301	0.835325	0.853464	0.806637	0.845517	0.823667
158.2	0.889058	0.885437	0.898435	0.894602	0.892441	0.902483			158.2	0.84423	0.833613	0.856535	0.807097	0.844365	0.821322
158.4	0.896136	0.890225	0.903968	0.894987	0.894653	0.901854			158.4	0.850592	0.836822	0.85969	0.808491	0.845426	0.823534
158.6	0.898561	0.890037	0.906296	0.894851	0.900835	0.90819			158.6	0.851774	0.833938	0.86053	0.804019	0.849081	0.823888
158.8	0.900838	0.885359	0.901348	0.895036	0.896432	0.907488			158.8	0.850573	0.839853	0.857658	0.803436	0.846966	0.830366
159	0.89626	0.890077	0.9042	0.897792	0.898281	0.910766			159	0.85207	0.837813	0.860361	0.810327	0.850171	0.825432
159.2	0.899176	0.894615	0.90939	0.901636	0.897534	0.913536			159.2	0.853565	0.841666	0.86117	0.8098	0.846608	0.826693
159.4	0.898824	0.898336	0.907188	0.903663	0.896381	0.906898			159.4	0.855948	0.843953	0.862101	0.811333	0.853121	0.831861
159.6	0.900579	0.896738	0.908964	0.901468	0.897635	0.910619			159.6	0.855207	0.844439	0.865057	0.812231	0.854418	0.832864
159.8	0.903579	0.898576	0.915088	0.903596	0.902727	0.915777			159.8	0.852585	0.84333	0.862467	0.814145	0.850027	0.829768
160	0.902716	0.898578	0.912553	0.905366	0.90535	0.916406			160	0.861736	0.842801	0.866018	0.811943	0.855668	0.83537
160.2	0.902437	0.899389	0.910799	0.900843	0.904866	0.919177			160.2	0.856013	0.851238	0.868133	0.818988	0.854522	0.835677
160.4	0.906397	0.899974	0.911467	0.907673	0.906606	0.917847			160.4	0.863908	0.84611	0.869432	0.81591	0.856065	0.836588
160.6	0.905588	0.897719	0.911486	0.907739	0.911466	0.921778			160.6	0.862488	0.851254	0.871517	0.81886	0.856556	0.835972
160.8	0.906407	0.904849	0.915611	0.913069	0.909878	0.918128			160.8	0.861445	0.852984	0.870794	0.821241	0.86068	0.837574
161	0.912603	0.902125	0.918066	0.907036	0.907543	0.923194			161	0.866085	0.851785	0.871396	0.819533	0.857208	0.838681
161.2	0.911776	0.906427	0.917137	0.903769	0.910252	0.92829			161.2	0.868817	0.850472	0.872678	0.822026	0.861921	0.838323
161.4	0.912013	0.904521	0.917352	0.914137	0.91106	0.921709			161.4	0.867837	0.851294	0.872162	0.823288	0.866387	0.844069
161.6	0.913269	0.907779	0.918677	0.915383	0.909005	0.925089			161.6	0.864046	0.852497	0.874073	0.824691	0.864905	0.840453
161.8	0.914315	0.90568	0.919987	0.909666	0.911693	0.924255			161.8	0.866757	0.856737	0.872176	0.822835	0.858691	0.843489
162	0.913256	0.907959	0.921425	0.911769	0.912629	0.929124			162	0.869952	0.85804	0.876987	0.825788	0.865964	0.845675
162.2	0.915349	0.905657	0.921595	0.914168	0.916055	0.934886			162.2	0.872267	0.856436	0.880169	0.826387	0.863535	0.846619
162.4	0.913281	0.911686	0.924452	0.913874	0.912597	0.928579			162.4	0.874518	0.859188	0.876616	0.826629	0.868309	0.844304
162.6	0.918576	0.911028	0.925174	0.919015	0.919196	0.926615			162.6	0.872054	0.85979	0.875799	0.825975	0.865762	0.843894
162.8	0.92027	0.907215	0.925172	0.917864	0.919065	0.931757			162.8	0.875351	0.858961	0.877992	0.829976	0.871598	0.847391
163	0.916372	0.914985	0.923826	0.921126	0.919453	0.935428			163	0.879706	0.861442	0.879082	0.827189	0.870777	0.850911
163.2	0.918232	0.913142	0.926765	0.921322	0.920879	0.933377			163.2	0.875015	0.85961	0.881106	0.832412	0.869817	0.85009
163.4	0.922781	0.916282	0.932454	0.922756	0.927565	0.932325			163.4	0.879752	0.862795	0.880375	0.829911	0.87141	0.853761
163.6	0.919905	0.918129	0.932951	0.922032	0.924707	0.933138			163.6	0.878162	0.867837	0.880265	0.835938	0.872007	0.85334
163.8	0.924813	0.918631	0.932145	0.928106	0.92263	0.93746			163.8	0.884053	0.865514	0.888037	0.834801	0.875015	0.853911
164	0.926461	0.919444	0.929232	0.926018	0.924821	0.938769			164	0.878083	0.86228	0.889515	0.83417	0.877212	0.853295
164.2	0.927006	0.921674	0.936662	0.92636	0.924794	0.936299			164.2	0.878473	0.867155	0.887253	0.834568	0.879371	0.853414
164.4	0.928218	0.918203	0.934575	0.925839	0.926485	0.942877			164.4	0.883262	0.867472	0.886917	0.839159	0.877837	0.857476
164.6	0.930324	0.923737	0.936725	0.930264	0.928492	0.942393			164.6	0.886476	0.868459	0.888831	0.835913	0.88068	0.85459
164.8	0.927162	0.926106	0.937301	0.927495	0.925657	0.939988			164.8	0.88637	0.868368	0.889263	0.841016	0.883723	0.861319
165	0.933048	0.923869	0.939082	0.933246	0.930485	0.945034			165	0.88439	0.871786	0.891453	0.842907	0.877653	0.861702
165.2	0.930128	0.929207	0.938913	0.935418	0.930317	0.945594			165.2	0.88757	0.869116	0.891702	0.841363	0.884585	0.861173
165.4	0.934054	0.926281	0.944219	0.933967	0.931482	0.941722			165.4	0.885406	0.876692	0.897691	0.840438	0.880299	0.855844
165.6	0.935479	0.929693	0.94274	0.933079	0.932135	0.946069			165.6	0.88638	0.875558	0.896049	0.842626	0.881775	0.859446
165.8	0.935195	0.929601	0.945078	0.933625	0.934301	0.94322			165.8	0.8907	0.873615	0.897286	0.841788	0.880873	0.864674
166	0.937612	0.926319	0.942131	0.934724	0.935148	0.947244			166	0.89322	0.877787	0.903147	0.849469	0.887041	0.860692
166.2	0.939165	0.93106	0.947181	0.939324	0.936477	0.953984			166.2	0.890731	0.877087	0.899734	0.841318	0.888098	0.86543
166.4	0.938621	0.930149	0.943597	0.937905	0.939525	0.946317			166.4	0.893585	0.877249	0.899391	0.847568	0.888514	0.864154
166.6	0.941222	0.930017	0.947689	0.940474	0.938907	0.947233			166.6	0.899303	0.881133	0.904162	0.849963	0.887998	0.86578
166.8	0.940111	0.93549	0.953366	0.937858	0.937834	0.955055			166.8	0.895655	0.880008	0.901781	0.849848	0.896037	0.87143
167	0.942527	0.934389	0.949874	0.94379	0.943996	0.949027			167	0.894621	0.880536	0.901051	0.853338	0.892225	0.87074
167.2	0.942014	0.937888	0.945383	0.943912	0.939702	0.955047			167.2	0.893444	0.882221	0.90288	0.849171	0.898218	0.867774
167.4	0.950418	0.937003	0.955382	0.94397	0.94115	0.955614			167.4	0.897552	0.885332	0.904317	0.847241	0.89414	0.869954
167.6	0.945335	0.940551	0.954923	0.943245	0.945385	0.957033			167.6	0.896281	0.884854	0.907391	0.852611	0.895134	0.872547
167.8	0.948664	0.93981	0.950833	0.943487	0.94826	0.958401			167.8	0.900468	0.888716	0.904627	0.853431	0.895405	0.875761
168	0.95125	0.938027	0.956131	0.94563	0.946368	0.958512			168	0.899975	0.885891	0.910121	0.856543	0.897356	0.872431
168.2	0.949332	0.941577	0.954915	0.947765	0.945658	0.959599			168.2	0.904301	0.887177	0.912665	0.853548	0.896869	0.87545
168.4	0.943723	0.940141	0.954322	0.949369	0.949549	0.957555			168.4	0.899478	0.888538	0.911379	0.857319	0.89856	0.875697
168.6	0.951097	0.948321	0.958169	0.949253	0.949853	0.962464			168.6	0.903548	0.888752	0.906967	0.855972	0.895898	0.877098
168.8	0.954792	0.944272	0.959303	0.951194	0.953183	0.963397			168.8	0.907614	0.888016	0.910407	0.859823	0.902726	0.880777
169	0.949427	0.948127	0.959931	0.956471	0.953234	0.960694			169	0.907673	0.892274	0.915733	0.859072	0.904701	0.881388
169.2	0.95118	0.947511	0.959311	0.954088	0.949608	0.969872			169.2	0.908845	0.889695	0.913249	0.860695	0.901539	0.878005
169.4	0.956925	0.948627	0.963432	0.953233	0.953306	0.965095			169.4	0.907986	0.892157	0.913186	0.860067	0.901137	0.880705
169.6	0.957219	0.948727	0.964352	0.956569	0.953925	0.968835			169.6	0.914371	0.89524	0.917525	0.864311	0.906697	0.881753
169.8	0.959776	0.951493	0.965166	0.954856	0.956472	0.96949			169.8	0.908952	0.900234	0.91659	0.864956	0.903168	0.883184
170	0.960242	0.949929	0.967597	0.954921	0.95972	0.969318			170	0.910236	0.899555	0.919826	0.86403	0.908519	0.881937
170.2	0.957855	0.954207	0.963935	0.958466	0.958037	0.972593			170.2	0.915015	0.900502	0.917978	0.859951	0.907877	0.881592
170.4	0.962995	0.954282	0.970695	0.959964	0.957679	0.973794			170.4	0.91104	0.901999	0.923654	0.862898	0.90749	0.886878
170.6	0.961165	0.95546	0.968281	0.960633	0.961443	0.973566			170.6	0.918147	0.903574	0.92408	0.867202	0.910094	0.889692
170.8	0.962459	0.958059	0.974223	0.963501	0.961274	0.974741			170.8	0.916494	0.901041	0.923865	0.866806	0.915176	0.888608
171	0.96502	0.960197	0.969156	0.965902	0.960922	0.977665			171	0.913955	0.906501	0.924995	0.87204	0.912067	0.889513
171.2	0.963523	0.959186	0.970072	0.963422	0.9583	0.973326			171.2	0.91798	0.907471	0.92778	0.873462	0.911927	0.892892
171.4	0.965338	0.961952	0.973988	0.96342	0.966883	0.980716			171.4	0.91732	0.904124	0.92356	0.873339	0.910572	0.891728
171.6	0.970689	0.964961	0.980216	0.965647	0.960759	0.980193			171.6	0.91829	0.907201	0.924088	0.874943	0.911283	0.891048
171.8	0.969171	0.961664	0.973205	0.965994	0.964242	0.982794			171.8	0.920971	0.905871	0.927154	0.873613	0.918835	0.892548
172	0.971994	0.962482	0.971982	0.970482	0.971911	0.982551			172	0.920056	0.909322	0.926483	0.872074	0.919767	0.895406
172.2	0.974533	0.962839	0.979245	0.972994	0.967158	0.986044			172.2	0.921319	0.908582	0.92874	0.877119	0.918364	0.897194
172.4	0.972567	0.964519	0.975571	0.974013	0.968444	0.982364			172.4	0.925419	0.909511	0.930619	0.879042	0.91964	0.893523
172.6	0.974806	0.967426	0.982106	0.971912	0.969346	0.98453			172.6	0.923547	0.910395	0.93468	0.877559	0.923485	0.89776
172.8	0.980065	0.968039	0.982592	0.975267	0.970645	0.986364			172.8	0.922945	0.910414	0.930156	0.880878	0.92004	0.90262
173	0.971844	0.968303	0.984175	0.973633	0.973391	0.986402			173	0.925359	0.915688	0.934343	0.880593	0.926356	0.902121
173.2	0.978793	0.967012	0.986795	0.977624	0.97723	0.988193			173.2	0.927178	0.916418	0.934914	0.880237	0.92386	0.90331
173.4	0.972202	0.973196	0.989062	0.978582	0.977167	0.989008			173.4	0.93276	0.916034	0.937792	0.883481	0.92406	0.899204
173.6	0.97886	0.970181	0.986054	0.977889	0.975088	0.992793			173.6	0.926155	0.920888	0.938754	0.880252	0.930678	0.905222
173.8	0.976436	0.969808	0.984829	0.976086	0.974327	0.993557			173.8	0.932825	0.918417	0.942085	0.88603	0.931509	0.904988
174	0.976631	0.974755	0.990383	0.982179	0.977724	0.991607			174	0.931681	0.916095	0.939881	0.885899	0.925585	0.903404
174.2	0.983662	0.972373	0.989852	0.977741	0.979696	0.992755			174.2	0.932217	0.920209	0.946281	0.887821	0.93303	0.906821
174.4	0.985688	0.975935	0.993797	0.978094	0.979456	0.99769			174.4	0.936131	0.919183	0.945585	0.884278	0.930461	0.906069
174.6	0.979316	0.977453	0.993257	0.98496	0.984533	0.994202			174.6	0.934123	0.921413	0.942895	0.889087	0.931067	0.908116
174.8	0.984579	0.975665	0.991925	0.981762	0.983294	0.99567			174.8	0.936423	0.921281	0.947555	0.893789	0.93149	0.907019
175	0.987815	0.978846	0.995843	0.984722	0.983601	1.00127			175	0.938835	0.922186	0.945992	0.892145	0.935386	0.908809
175.2	0.984621	0.982369	0.997141	0.984556	0.981073	1.00038			175.2	0.941107	0.924406	0.945184	0.888882	0.935062	0.914034
175.4	0.982731	0.981792	0.994902	0.986704	0.98658	1.00117			175.4	0.941246	0.926935	0.950348	0.891635	0.935952	0.911647
175.6	0.989981	0.983766	0.997778	0.994436	0.987716	0.997946			175.6	0.94169	0.928367	0.951393	0.892564	0.937521	0.913299
175.8	0.989333	0.983967	0.999182	0.991358	0.985685	1.00147			175.8	0.94206	0.926462	0.947099	0.896669	0.937387	0.913127
176	0.989832	0.984775	1.00232	0.989282	0.989575	1.0021			176	0.941235	0.928557	0.951942	0.900646	0.937522	0.915125
176.2	0.994112	0.984069	0.998805	0.993016	0.990469	1.0049			176.2	0.945921	0.932089	0.950168	0.894198	0.939953	0.916606
176.4	0.996489	0.992246	1.00091	0.994185	0.992454	1.0022			176.4	0.946432	0.928618	0.951924	0.899493	0.942871	0.917364
176.6	0.990291	0.986902	1.00314	0.994528	0.989892	1.00459			176.6	0.943547	0.931556	0.951462	0.900004	0.940427	0.916861
176.8	0.994233	0.988862	1.00521	0.995417	0.994959	1.00927			176.8	0.944034	0.931934	0.959747	0.899844	0.948934	0.917543
177	0.998269	0.987573	1.0051	0.996996	0.997362	1.00708			177	0.948272	0.937013	0.956657	0.898216	0.942189	0.916339
177.2	0.998205	0.989585	1.00894	0.99207	0.995984	1.00967			177.2	0.949462	0.935512	0.959657	0.902104	0.947807	0.919904
177.4	1.00005	0.98952	1.00697	0.999592	0.994933	1.01508			177.4	0.953243	0.939501	0.955963	0.90339	0.945873	0.923547
177.6	1.00361	0.993648	1.00846	0.999341	1.00024	1.01209			177.6	0.953888	0.935083	0.956008	0.90502	0.950508	0.925598
177.8	1.00112	0.993474	1.01151	1.00266	0.995745	1.01202			177.8	0.956484	0.939573	0.960423	0.905881	0.947942	0.926571
178	1.00615	1.00329	1.00983	1.0077	0.998371	1.01545			178	0.952977	0.936192	0.964134	0.903187	0.949258	0.923707
178.2	1.00326	0.997284	1.01143	1.00476	0.999135	1.01433			178.2	0.951351	0.941179	0.958869	0.911703	0.951322	0.924336
178.4	1.00326	0.99708	1.01555	1.00242	1.00499	1.01828			178.4	0.958564	0.940593	0.966261	0.905246	0.952482	0.926303
178.6	1.008	0.997673	1.015	1.00558	1.00883	1.01657			178.6	0.956535	0.943882	0.966112	0.907545	0.953	0.926325
178.8	1.00581	0.994591	1.01609	1.00559	1.00246	1.01825			178.8	0.951337	0.941015	0.962471	0.909126	0.954016	0.931704
179	1.00697	0.996934	1.01925	1.00748	1.00187	1.0196			179	0.959947	0.944748	0.966332	0.912446	0.960266	0.930375
179.2	1.00921	0.999092	1.01832	1.00795	1.00736	1.02268			179.2	0.957452	0.944381	0.964665	0.908581	0.954954	0.930793
179.4	1.00787	1.00297	1.02072	1.00601	1.0115	1.02112			179.4	0.960645	0.945597	0.970466	0.909485	0.959449	0.934583
179.6	1.00899	1.0052	1.02169	1.00856	1.00887	1.02148			179.6	0.9613	0.950046	0.973819	0.908423	0.958561	0.935436
179.8	1.01347	1.0062	1.01826	1.01028	1.00822	1.026			179.8	0.963207	0.949004	0.968776	0.916511	0.961617	0.93421
180	1.01348	1.00878	1.01991	1.01336	1.01416	1.02382			180	0.96626	0.945117	0.970213	0.914695	0.958701	0.93888
180.2	1.01374	1.00751	1.01926	1.01335	1.00766	1.02551			180.2	0.962101	0.953798	0.976281	0.917	0.963973	0.931422
180.4	1.01502	1.00875	1.02229	1.01788	1.01433	1.03644			180.4	0.96696	0.95281	0.973953	0.917877	0.960991	0.938243
180.6	1.01736	1.01136	1.02309	1.01404	1.00932	1.0281			180.6	0.964279	0.953062	0.981592	0.918131	0.965745	0.934825
180.8	1.01299	1.0125	1.02781	1.01573	1.01344	1.03065			180.8	0.967286	0.951002	0.975774	0.920443	0.964669	0.938826
181	1.01813	1.00755	1.02773	1.01739	1.0156	1.0303			181	0.968357	0.95617	0.98045	0.921058	0.967762	0.939173
181.2	1.01969	1.01248	1.02835	1.01947	1.01891	1.029			181.2	0.969625	0.955354	0.977946	0.922	0.965673	0.938443
181.4	1.01705	1.01242	1.02701	1.02051	1.01951	1.0334			181.4	0.97024	0.958292	0.980071	0.923536	0.969708	0.946661
181.6	1.02215	1.01458	1.03354	1.02055	1.01858	1.03706			181.6	0.976365	0.957361	0.978482	0.925107	0.972306	0.941869
181.8	1.02045	1.01059	1.03349	1.02339	1.01963	1.03524			181.8	0.9749	0.961268	0.979343	0.922739	0.971228	0.942543
182	1.02314	1.01321	1.03378	1.02031	1.02223	1.03349			182	0.974859	0.959661	0.977321	0.925777	0.971988	0.946476
182.2	1.02593	1.01637	1.0351	1.02362	1.02268	1.04266			182.2	0.974232	0.961243	0.980433	0.921717	0.973873	0.946716
182.4	1.02421	1.01944	1.03276	1.02752	1.02126	1.03777			182.4	0.973436	0.961862	0.98471	0.928332	0.970236	0.946898
182.6	1.02378	1.01958	1.037	1.02605	1.01864	1.03843			182.6	0.97811	0.965678	0.991527	0.926591	0.976796	0.949738
182.8	1.02882	1.01945	1.03836	1.02834	1.029	1.0391			182.8	0.980452	0.960885	0.988121	0.929328	0.97451	0.945576
183	1.02736	1.0207	1.03996	1.02677	1.0278	1.04375			183	0.983155	0.963226	0.988919	0.930128	0.977574	0.949674
183.2	1.03105	1.02318	1.03957	1.02984	1.02832	1.04452			183.2	0.976276	0.966012	0.990348	0.930269	0.978654	0.953246
183.4	1.03097	1.02407	1.03674	1.03031	1.02685	1.04846			183.4	0.979647	0.967929	0.989599	0.931218	0.979007	0.953715
183.6	1.0299	1.02644	1.04207	1.03181	1.02857	1.03937			183.6	0.984996	0.968277	0.991846	0.935194	0.979021	0.953787
183.8	1.03512	1.02947	1.04295	1.03239	1.02515	1.05383			183.8	0.986386	0.969219	0.994204	0.932044	0.980463	0.954964
184	1.03378	1.0268	1.04228	1.03406	1.03357	1.04818			184	0.984859	0.970649	0.993747	0.933414	0.98002	0.957321
184.2	1.03103	1.02616	1.04559	1.03499	1.03388	1.04709			184.2	0.986429	0.970747	0.989553	0.932514	0.986567	0.953173
184.4	1.03867	1.0314	1.04463	1.03479	1.03811	1.05093			184.4	0.985885	0.971349	0.994992	0.935644	0.984046	0.953637
184.6	1.03504	1.03167	1.04319	1.0355	1.03515	1.04627			184.6	0.987278	0.973151	0.996944	0.941248	0.987344	0.957815
184.8	1.03677	1.02797	1.0423	1.036	1.03559	1.04831			184.8	0.984684	0.977251	0.996634	0.93662	0.9853	0.960427
185	1.0381	1.03304	1.05318	1.03897	1.03788	1.05398			185	0.992154	0.9707	0.999943	0.94314	0.989783	0.959091
185.2	1.03811	1.03113	1.05105	1.04359	1.03896	1.05298			185.2	0.993631	0.979715	1.00227	0.938038	0.99063	0.961254
185.4	1.04059	1.03173	1.04968	1.03962	1.03476	1.05352			185.4	0.990999	0.978083	1.00021	0.945518	0.988578	0.963427
185.6	1.04029	1.03398	1.04767	1.04037	1.03899	1.05556			185.6	0.991486	0.978387	1.003	0.943924	0.989344	0.963843
185.8	1.04337	1.03894	1.05957	1.04379	1.04119	1.05514			185.8	0.992147	0.977703	1.00321	0.94429	0.990215	0.965776
186	1.04575	1.03652	1.05353	1.04321	1.04434	1.05707			186	0.997436	0.979862	1.00384	0.946002	0.989627	0.968602
186.2	1.04535	1.04162	1.05683	1.04509	1.04625	1.05948			186.2	0.997635	0.980352	1.00736	0.944414	0.992215	0.964063
186.4	1.04633	1.0378	1.05712	1.05262	1.04384	1.05722			186.4	0.996283	0.986482	1.0089	0.945725	0.995086	0.973073
186.6	1.04435	1.04252	1.05452	1.04738	1.04624	1.05818			186.6	0.992333	0.985708	1.00518	0.949131	0.994692	0.968345
186.8	1.04577	1.04249	1.05988	1.04752	1.04385	1.06484			186.8	0.998802	0.985163	1.00621	0.947066	0.998384	0.971093
187	1.04812	1.04594	1.05768	1.04987	1.04542	1.06547			187	1.00235	0.984714	1.00974	0.950882	0.999226	0.97022
187.2	1.04981	1.04418	1.05845	1.05318	1.04849	1.06273			187.2	1.00103	0.986399	1.00957	0.951138	0.999455	0.977006
187.4	1.05119	1.04697	1.06387	1.05155	1.04848	1.06696			187.4	1.00114	0.98869	1.01175	0.951439	1.00155	0.974321
187.6	1.05533	1.04705	1.06018	1.05379	1.05278	1.07049			187.6	1.00341	0.988403	1.01109	0.954614	1.00019	0.969261
187.8	1.05519	1.04482	1.06445	1.05285	1.04644	1.06482			187.8	1.00262	0.988759	1.01286	0.95667	1.00264	0.9779
188	1.0538	1.05098	1.06162	1.05262	1.0538	1.07486			188	1.00306	0.988612	1.01478	0.955457	0.999759	0.970777
188.2	1.05615	1.05	1.0663	1.05727	1.05448	1.06995			188.2	1.0053	0.993798	1.01422	0.955169	1.00063	0.973687
188.4	1.05514	1.04828	1.06327	1.05947	1.05558	1.0714			188.4	1.0068	0.992526	1.01523	0.959712	1.00668	0.97821
188.6	1.05718	1.0544	1.06923	1.0579	1.05617	1.07217			188.6	1.00785	0.99309	1.01736	0.958767	1.00821	0.978464
188.8	1.06374	1.05605	1.06804	1.05386	1.054	1.07174			188.8	1.00903	0.994441	1.01915	0.957437	1.00624	0.977398
189	1.06369	1.05323	1.06876	1.0599	1.05623	1.07428			189	1.00961	0.997943	1.01879	0.958145	1.0057	0.979732
189.2	1.06171	1.05624	1.07444	1.06385	1.06092	1.07472			189.2	1.01381	0.995687	1.02323	0.960018	1.0112	0.985264
189.4	1.06534	1.0564	1.07103	1.06255	1.06317	1.07529			189.4	1.01364	0.99885	1.02217	0.960672	1.01019	0.979739
189.6	1.06439	1.05636	1.07296	1.06472	1.06071	1.07642			189.6	1.01521	0.999753	1.02301	0.965301	1.00947	0.986043
189.8	1.06467	1.05606	1.07227	1.06645	1.06202	1.07497			189.8	1.01408	0.99833	1.02391	0.966082	1.01408	0.984397
190	1.0665	1.06184	1.07397	1.06732	1.0652	1.08018			190	1.01745	1.00235	1.02799	0.963982	1.01624	0.987432
190.2	1.07131	1.05743	1.07341	1.06741	1.06367	1.07788			190.2	1.01836	1.0018	1.02504	0.969535	1.01488	0.987905
190.4	1.06513	1.0641	1.07879	1.07061	1.06293	1.08771			190.4	1.01704	1.00588	1.03091	0.966656	1.01096	0.992226
190.6	1.07076	1.06241	1.07766	1.06438	1.07037	1.08362			190.6	1.02146	1.00415	1.02657	0.969375	1.02058	0.988305
190.8	1.07089	1.06272	1.08157	1.07067	1.06791	1.08245			190.8	1.02422	1.00818	1.03027	0.971348	1.01678	0.986325
191	1.0702	1.06357	1.08662	1.07156	1.0667	1.08559			191	1.02013	1.00655	1.02903	0.967359	1.01585	0.992433
191.2	1.0755	1.06619	1.08546	1.07287	1.06815	1.08508			191.2	1.02543	1.00641	1.03059	0.972413	1.02116	0.994452
191.4	1.07391	1.0622	1.08377	1.07309	1.06784	1.0882			191.4	1.0232	1.00843	1.03267	0.966968	1.02088	0.992534
191.6	1.07638	1.06727	1.08549	1.07966	1.07209	1.08544			191.6	1.02417	1.008	1.036	0.972133	1.02524	0.993942
191.8	1.07193	1.07024	1.08203	1.0738	1.06913	1.0885			191.8	1.02766	1.00618	1.03449	0.976693	1.02435	0.995164
192	1.07601	1.07148	1.08219	1.07577	1.07568	1.0932			192	1.02342	1.01374	1.03495	0.975448	1.02596	0.996237
192.2	1.07786	1.07078	1.09202	1.07652	1.07918	1.09267			192.2	1.02495	1.01168	1.03635	0.976563	1.02618	0.99796
192.4	1.08032	1.07128	1.08751	1.08111	1.07093	1.08685			192.4	1.02907	1.01482	1.03598	0.975508	1.02374	0.997491
192.6	1.07524	1.07628	1.09386	1.08109	1.08233	1.08987			192.6	1.02581	1.01108	1.03861	0.977025	1.0269	1.00089
192.8	1.08088	1.07449	1.09142	1.08169	1.07757	1.09631			192.8	1.02813	1.01524	1.0398	0.975149	1.02749	0.998561
193	1.08442	1.07443	1.0922	1.08451	1.08213	1.09654			193	1.03292	1.01603	1.04107	0.977686	1.02815	1.00383
193.2	1.0835	1.07962	1.0947	1.08048	1.08051	1.09326			193.2	1.03719	1.02059	1.04123	0.981628	1.02984	1.00486
193.4	1.08416	1.07587	1.09304	1.08392	1.08353	1.10224			193.4	1.03506	1.01776	1.04408	0.979332	1.02946	1.00482
193.6	1.0855	1.08231	1.09311	1.08044	1.08101	1.09681			193.6	1.03449	1.01768	1.04635	0.979784	1.03139	1.00001
193.8	1.08849	1.08178	1.09699	1.08815	1.08477	1.10141			193.8	1.03439	1.02165	1.04472	0.988156	1.03431	1.00357
194	1.08636	1.07899	1.09675	1.08498	1.0837	1.10468			194	1.03939	1.02241	1.04496	0.984238	1.03611	1.00237
194.2	1.08965	1.08202	1.10203	1.08695	1.08336	1.10341			194.2	1.03725	1.0228	1.04554	0.985615	1.03473	1.00427
194.4	1.08857	1.08408	1.10027	1.08838	1.08667	1.0971			194.4	1.04129	1.02721	1.04807	0.98552	1.03482	1.00772
194.6	1.08948	1.08567	1.1043	1.09086	1.08887	1.10994			194.6	1.03599	1.02452	1.04971	0.98832	1.03706	1.00907
194.8	1.09462	1.08349	1.10057	1.09138	1.08362	1.1039			194.8	1.03763	1.02375	1.04758	0.987294	1.04123	1.01559
195	1.09379	1.09058	1.10141	1.09102	1.08546	1.10584			195	1.04024	1.02943	1.05272	0.991577	1.04427	1.01127
195.2	1.09385	1.08882	1.1057	1.09774	1.09534	1.11262			195.2	1.0398	1.0305	1.05205	0.987807	1.04174	1.01391
195.4	1.09132	1.08339	1.10169	1.09562	1.09165	1.1109			195.4	1.0441	1.02605	1.0531	0.990541	1.04275	1.01044
195.6	1.09712	1.08931	1.10712	1.09802	1.08908	1.11075			195.6	1.04621	1.03137	1.05439	0.996856	1.04491	1.01462
195.8	1.09614	1.09236	1.10827	1.09807	1.09895	1.1111			195.8	1.04458	1.03155	1.05505	0.994368	1.04347	1.01461
196	1.096	1.08818	1.11123	1.09571	1.09448	1.11094			196	1.05289	1.03303	1.05683	0.994084	1.04514	1.02005
196.2	1.09868	1.09084	1.1129	1.09953	1.09502	1.11495			196.2	1.04666	1.03431	1.06143	0.990902	1.04452	1.02254
196.4	1.09818	1.09862	1.11323	1.10264	1.09885	1.11398			196.4	1.04872	1.03022	1.06061	1.00067	1.05147	1.01607
196.6	1.09869	1.09664	1.11426	1.10159	1.10157	1.11401			196.6	1.05024	1.03286	1.05908	0.998892	1.04899	1.02024
196.8	1.10166	1.09578	1.11543	1.10267	1.09631	1.119			196.8	1.04596	1.03954	1.06106	0.999791	1.05326	1.01818
197	1.10336	1.09966	1.11253	1.10332	1.10296	1.12087			197	1.05587	1.03638	1.06304	0.998058	1.05399	1.02539
197.2	1.10021	1.09793	1.11277	1.10534	1.10134	1.12175			197.2	1.05049	1.03754	1.05848	1.00454	1.0534	1.02096
197.4	1.10361	1.09727	1.11626	1.10625	1.10269	1.12081			197.4	1.05422	1.04336	1.06566	1.00104	1.05237	1.02492
197.6	1.10682	1.0996	1.11793	1.1079	1.1009	1.12384			197.6	1.05374	1.04039	1.06679	1.00598	1.05086	1.02621
197.8	1.11245	1.10042	1.11716	1.10673	1.10844	1.12188			197.8	1.05289	1.04406	1.07035	1.00389	1.05196	1.02561
198	1.10887	1.10684	1.12006	1.11453	1.10901	1.12531			198	1.05892	1.04554	1.06749	1.00705	1.05513	1.02731
198.2	1.11038	1.10283	1.12048	1.1115	1.10838	1.12259			198.2	1.06092	1.04342	1.07076	1.00353	1.05638	1.02743
198.4	1.11535	1.10626	1.12068	1.11307	1.11379	1.12695			198.4	1.05982	1.04484	1.06695	1.01272	1.05994	1.0306
198.6	1.11193	1.10858	1.12425	1.11693	1.10912	1.1294			198.6	1.0629	1.04542	1.06893	1.00823	1.0557	1.03042
198.8	1.11049	1.10688	1.12343	1.11097	1.11272	1.12837			198.8	1.06235	1.04494	1.07046	1.00684	1.06224	1.03313
199	1.11114	1.11165	1.12523	1.1137	1.11385	1.12382			199	1.0623	1.0468	1.07457	1.00732	1.06541	1.03603
199.2	1.11986	1.10435	1.12411	1.11517	1.11387	1.13427			199.2	1.0621	1.05136	1.07158	1.00995	1.06331	1.0356
199.4	1.11771	1.1101	1.12758	1.11686	1.11543	1.12777			199.4	1.06518	1.05004	1.07929	1.00908	1.06002	1.03351
199.6	1.11541	1.11002	1.12214	1.11872	1.11527	1.13487			199.6	1.06352	1.05105	1.07786	1.01079	1.06468	1.03478
199.8	1.12108	1.11399	1.12814	1.12141	1.112	1.13563			199.8	1.06521	1.05451	1.07765	1.01443	1.0652	1.03514
200	1.11973	1.11044	1.12672	1.12055	1.11305	1.13359			200	1.06895	1.05208	1.07688	1.01296	1.06616	1.03744
200.2	1.11964	1.11572	1.13293	1.11803	1.11447	1.13413			200.2	1.07253	1.05244	1.07861	1.01239	1.06739	1.03897
200.4	1.12385	1.11361	1.13374	1.12315	1.11591	1.14029			200.4	1.06943	1.05618	1.08086	1.01842	1.06911	1.04205
200.6	1.12175	1.1141	1.13066	1.12032	1.11795	1.13502			200.6	1.06882	1.05695	1.08066	1.01526	1.06852	1.04013
200.8	1.1215	1.11772	1.13736	1.1229	1.12044	1.13531			200.8	1.07241	1.05682	1.07846	1.01626	1.07	1.03929
201	1.12286	1.11906	1.13579	1.12508	1.12213	1.13746			201	1.0737	1.0589	1.08136	1.02151	1.06908	1.04061
201.2	1.12644	1.12177	1.13826	1.12809	1.11579	1.13598			201.2	1.0713	1.0602	1.08575	1.0192	1.07311	1.04673
201.4	1.12455	1.1211	1.13798	1.13059	1.12333	1.142			201.4	1.07502	1.06329	1.08793	1.02111	1.07616	1.04267
201.6	1.12748	1.11936	1.1406	1.12705	1.12675	1.14268			201.6	1.07749	1.06142	1.08676	1.02173	1.07295	1.0476
201.8	1.13031	1.12476	1.14241	1.1312	1.12281	1.13995			201.8	1.07668	1.06197	1.08609	1.02355	1.07569	1.04412
202	1.12864	1.12358	1.14304	1.13392	1.12862	1.14726			202	1.07935	1.06188	1.09109	1.02873	1.07748	1.04754
202.2	1.13197	1.12278	1.14511	1.13386	1.12801	1.14657			202.2	1.07621	1.0677	1.08648	1.02747	1.07816	1.05185
202.4	1.13376	1.12292	1.1459	1.13467	1.12864	1.14704			202.4	1.07804	1.0663	1.08429	1.02699	1.07551	1.04716
202.6	1.13369	1.12326	1.1443	1.13738	1.13113	1.14894			202.6	1.08146	1.07058	1.09066	1.02822	1.08172	1.05056
202.8	1.1335	1.12627	1.14166	1.13505	1.1293	1.15196			202.8	1.08403	1.0664	1.08815	1.0285	1.07836	1.05075
203	1.13816	1.12916	1.14721	1.13528	1.13141	1.14922			203	1.08157	1.06895	1.09229	1.02931	1.0839	1.05268
203.2	1.13319	1.12994	1.15048	1.13863	1.12904	1.15246			203.2	1.08214	1.06876	1.09722	1.03245	1.08172	1.05242
203.4	1.13807	1.13185	1.14627	1.1413	1.1341	1.15215			203.4	1.08643	1.07061	1.09701	1.03166	1.08589	1.0537
203.6	1.1387	1.13261	1.1466	1.13775	1.13378	1.15604			203.6	1.08445	1.07211	1.09602	1.03343	1.0863	1.05924
203.8	1.13791	1.13202	1.15095	1.139	1.13539	1.15603			203.8	1.08905	1.07113	1.09872	1.03181	1.08817	1.05436
204	1.1466	1.13839	1.14953	1.13878	1.13968	1.15501			204	1.08686	1.07682	1.09635	1.03535	1.08657	1.05337
204.2	1.13837	1.13367	1.15288	1.14151	1.14197	1.16004			204.2	1.0876	1.0743	1.10188	1.03492	1.08867	1.05441
204.4	1.14165	1.13995	1.16217	1.14114	1.13886	1.15407			204.4	1.09172	1.07599	1.10093	1.03744	1.09083	1.05859
204.6	1.14345	1.13693	1.15705	1.14446	1.13853	1.15877			204.6	1.09125	1.07596	1.10185	1.03575	1.0925	1.05484
204.8	1.14456	1.13944	1.15156	1.14534	1.14088	1.15595			204.8	1.08957	1.07699	1.10303	1.04108	1.09252	1.06088
205	1.1449	1.13637	1.16028	1.14806	1.14281	1.15691			205	1.09202	1.08089	1.10882	1.03708	1.09337	1.06818
205.2	1.14729	1.1415	1.1567	1.15031	1.1452	1.16008			205.2	1.09288	1.08509	1.1028	1.04203	1.09048	1.06006
205.4	1.14626	1.13786	1.15883	1.15157	1.1416	1.16104			205.4	1.09963	1.08288	1.10695	1.04056	1.09578	1.06522
205.6	1.14875	1.14087	1.16537	1.14868	1.15107	1.16897			205.6	1.09672	1.08418	1.10681	1.04212	1.0966	1.06421
205.8	1.14956	1.14393	1.16596	1.15158	1.14664	1.16392			205.8	1.0983	1.08246	1.10692	1.04632	1.09478	1.06598
206	1.15444	1.14449	1.15884	1.14855	1.15045	1.16413			206	1.09604	1.08087	1.11081	1.04188	1.09864	1.06657
206.2	1.14992	1.14788	1.16299	1.15371	1.15208	1.17142			206.2	1.09749	1.08482	1.1101	1.04361	1.0988	1.07069
206.4	1.15517	1.14915	1.1627	1.15499	1.15163	1.16601			206.4	1.10255	1.08755	1.10972	1.0481	1.10211	1.06762
206.6	1.15752	1.14784	1.16565	1.15289	1.15197	1.16961			206.6	1.10242	1.09014	1.11727	1.04765	1.1031	1.07059
206.8	1.15374	1.14782	1.1711	1.15798	1.15418	1.17148			206.8	1.10352	1.08982	1.11171	1.0477	1.10467	1.07211
207	1.15713	1.14993	1.16809	1.15972	1.1549	1.17213			207	1.10329	1.08967	1.11714	1.05168	1.10429	1.06809
207.2	1.16033	1.1543	1.16433	1.1584	1.15148	1.16922			207.2	1.10382	1.08855	1.11745	1.05489	1.10202	1.07326
207.4	1.16222	1.14878	1.17199	1.16337	1.15753	1.17387			207.4	1.10753	1.08999	1.11307	1.05106	1.10589	1.07274
207.6	1.16301	1.15531	1.17116	1.15711	1.15785	1.17786			207.6	1.10725	1.09553	1.11632	1.05179	1.10627	1.07594
207.8	1.16119	1.1537	1.17338	1.16167	1.16129	1.17411			207.8	1.10468	1.09629	1.11933	1.04879	1.10434	1.07346
208	1.16389	1.15454	1.17137	1.16047	1.16096	1.17867			208	1.11271	1.09461	1.11989	1.05406	1.1058	1.07737
208.2	1.16121	1.1556	1.17422	1.1635	1.16153	1.17579			208.2	1.11261	1.09449	1.11936	1.05403	1.10633	1.08193
208.4	1.16195	1.15838	1.1774	1.16557	1.16244	1.17285			208.4	1.10888	1.09527	1.12108	1.05692	1.10959	1.07712
208.6	1.1634	1.15944	1.17952	1.16523	1.16019	1.17847			208.6	1.1123	1.10031	1.12354	1.05631	1.11207	1.08017
208.8	1.16726	1.15822	1.17441	1.17027	1.1632	1.18089			208.8	1.11298	1.0985	1.12323	1.06064	1.1109	1.08169
209	1.16838	1.15913	1.18048	1.16668	1.16491	1.17609			209	1.11253	1.101	1.12347	1.06207	1.11714	1.08477
209.2	1.16885	1.161	1.18644	1.16559	1.16406	1.1847			209.2	1.11587	1.103	1.12557	1.06194	1.11633	1.08212
209.4	1.16884	1.16469	1.18222	1.17063	1.16603	1.1822			209.4	1.11305	1.10052	1.1293	1.0641	1.1139	1.0844
209.6	1.16879	1.16698	1.18649	1.17169	1.16813	1.18575			209.6	1.12176	1.10222	1.12891	1.06544	1.11437	1.08348
209.8	1.17422	1.16363	1.18728	1.16969	1.16994	1.18368			209.8	1.11648	1.10459	1.1348	1.0635	1.11627	1.089
210	1.17436	1.16545	1.18283	1.17236	1.17179	1.18818			210	1.12101	1.10477	1.13262	1.05913	1.11834	1.08595
210.2	1.17216	1.16772	1.1859	1.17275	1.17078	1.18752			210.2	1.12031	1.10426	1.13136	1.06331	1.118	1.08859
210.4	1.17538	1.16707	1.18658	1.17688	1.17188	1.18969			210.4	1.12266	1.11053	1.1373	1.06307	1.12274	1.08652
210.6	1.17269	1.16524	1.18599	1.17439	1.17279	1.18992			210.6	1.12484	1.10791	1.13199	1.06843	1.12272	1.08951
210.8	1.1763	1.16939	1.18858	1.17695	1.17102	1.18851			210.8	1.12245	1.1112	1.13704	1.06895	1.12728	1.09054
211	1.17582	1.17208	1.18927	1.17965	1.17848	1.19446			211	1.12722	1.1124	1.14142	1.07064	1.12627	1.0943
211.2	1.17828	1.17407	1.19287	1.17921	1.17707	1.19113			211.2	1.12532	1.1099	1.13318	1.0678	1.12361	1.09055
211.4	1.17935	1.17207	1.19397	1.17987	1.17452	1.19647			211.4	1.12313	1.11082	1.13793	1.07197	1.12474	1.09428
211.6	1.18357	1.17538	1.19438	1.18179	1.18065	1.19843			211.6	1.13175	1.11477	1.13745	1.07139	1.12579	1.09768
211.8	1.17886	1.18323	1.19504	1.184	1.18179	1.19563			211.8	1.12824	1.11209	1.13982	1.07238	1.12812	1.09611
212	1.18042	1.18053	1.19534	1.17548	1.18406	1.19992			212	1.12577	1.11752	1.14155	1.07528	1.12607	1.09315
212.2	1.18628	1.17895	1.1954	1.1859	1.18326	1.20249			212.2	1.13064	1.11645	1.14286	1.07466	1.13177	1.09993
212.4	1.18735	1.18121	1.20036	1.18709	1.1838	1.19962			212.4	1.13092	1.11946	1.14197	1.07718	1.13564	1.10083
212.6	1.18467	1.18005	1.19743	1.18712	1.18447	1.20183			212.6	1.13789	1.11746	1.14069	1.08049	1.13568	1.1009
212.8	1.1864	1.17946	1.1991	1.18814	1.18238	1.19851			212.8	1.13352	1.11991	1.14586	1.08016	1.1359	1.10133
213	1.18795	1.18115	1.19748	1.18618	1.18478	1.19845			213	1.13707	1.12249	1.14604	1.08384	1.13335	1.10111
213.2	1.18458	1.18283	1.19925	1.18915	1.18632	1.20476			213.2	1.13698	1.12035	1.14475	1.07929	1.13503	1.10744
213.4	1.18943	1.18663	1.20151	1.18961	1.18712	1.20511			213.4	1.13379	1.12447	1.1505	1.08515	1.13477	1.09828
213.6	1.19388	1.18951	1.20424	1.19171	1.1892	1.20606			213.6	1.13949	1.12164	1.15138	1.08381	1.13269	1.10458
213.8	1.19221	1.18456	1.20576	1.19412	1.18861	1.20781			213.8	1.13852	1.12285	1.14804	1.0843	1.13731	1.10864
214	1.1902	1.18839	1.20203	1.19481	1.1931	1.20688			214	1.13964	1.1245	1.15136	1.08508	1.13991	1.11138
214.2	1.19454	1.18551	1.21056	1.19286	1.19049	1.20771			214.2	1.13697	1.12319	1.14861	1.0859	1.14012	1.10764
214.4	1.19781	1.18904	1.20812	1.19597	1.19177	1.20947			214.4	1.14038	1.1283	1.15373	1.08394	1.1392	1.10805
214.6	1.19722	1.19161	1.20798	1.201	1.19571	1.21382			214.6	1.14405	1.13012	1.15389	1.09097	1.14213	1.1123
214.8	1.19728	1.1938	1.20921	1.19705	1.19884	1.21211			214.8	1.14589	1.12696	1.15838	1.08693	1.14521	1.10964
215	1.201	1.19073	1.2096	1.20053	1.19823	1.21712			215	1.14674	1.13056	1.15903	1.09131	1.14561	1.10961
215.2	1.2002	1.19461	1.21576	1.19839	1.19652	1.21714			215.2	1.14879	1.13152	1.16038	1.08849	1.14513	1.11776
215.4	1.20271	1.19145	1.21439	1.19791	1.19712	1.21686			215.4	1.14538	1.13318	1.16064	1.08903	1.14783	1.11467
215.6	1.20362	1.1935	1.21565	1.20167	1.19737	1.21734			215.6	1.15059	1.13278	1.15988	1.09588	1.1445	1.11593
215.8	1.2021	1.20191	1.21609	1.20344	1.19924	1.22008			215.8	1.15513	1.13294	1.16622	1.09231	1.14681	1.11543
216	1.2056	1.19509	1.2179	1.20467	1.19748	1.21787			216	1.14648	1.1348	1.16061	1.09868	1.15224	1.12039
216.2	1.20259	1.19794	1.21818	1.20514	1.20463	1.223			216.2	1.15192	1.14112	1.15908	1.09364	1.15173	1.11964
216.4	1.20755	1.19879	1.22007	1.20827	1.20261	1.22315			216.4	1.15369	1.13839	1.16238	1.09632	1.15443	1.11842
216.6	1.20588	1.19932	1.22418	1.20616	1.20448	1.21862			216.6	1.15319	1.13629	1.16537	1.09713	1.15505	1.11963
216.8	1.2066	1.20376	1.22241	1.20782	1.20556	1.22335			216.8	1.15484	1.14063	1.16224	1.09897	1.15315	1.1214
217	1.20934	1.20493	1.22149	1.21277	1.20907	1.22485			217	1.15241	1.13858	1.16764	1.09462	1.15498	1.11926
217.2	1.21148	1.20668	1.22518	1.21401	1.20484	1.22662			217.2	1.1603	1.14335	1.16848	1.0997	1.15471	1.12447
217.4	1.20754	1.20892	1.22346	1.21278	1.20757	1.22934			217.4	1.15454	1.14446	1.16945	1.09705	1.15796	1.12593
217.6	1.21192	1.20552	1.23129	1.21117	1.20677	1.22793			217.6	1.15924	1.14247	1.16875	1.1079	1.16064	1.12282
217.8	1.21065	1.20614	1.22588	1.2131	1.21103	1.23023			217.8	1.15886	1.1447	1.17005	1.10704	1.15528	1.12458
218	1.2162	1.2085	1.22688	1.21458	1.20886	1.23059			218	1.16013	1.14274	1.1785	1.10409	1.15876	1.12614
218.2	1.21443	1.21089	1.22923	1.21608	1.21252	1.23329			218.2	1.16092	1.14705	1.17379	1.10676	1.16189	1.12899
218.4	1.21551	1.20941	1.23284	1.22006	1.21529	1.23243			218.4	1.16276	1.14623	1.17036	1.1037	1.16217	1.1275
218.6	1.21837	1.2115	1.22694	1.21876	1.21314	1.23176			218.6	1.16269	1.1521	1.17985	1.11145	1.16601	1.13395
218.8	1.21593	1.21324	1.23258	1.22218	1.21408	1.23361			218.8	1.16554	1.15159	1.17604	1.10893	1.16447	1.13171
219	1.22021	1.21429	1.22909	1.21912	1.21812	1.23767			219	1.16227	1.1518	1.17988	1.10763	1.17077	1.13007
219.2	1.22127	1.21402	1.23607	1.22219	1.21699	1.24045			219.2	1.16512	1.15001	1.18049	1.11166	1.16878	1.13427
219.4	1.22481	1.21569	1.23275	1.22318	1.21689	1.23818			219.4	1.16704	1.15178	1.17874	1.11262	1.16861	1.13131
219.6	1.22114	1.21692	1.23695	1.21915	1.22253	1.23438			219.6	1.1664	1.15684	1.18092	1.10998	1.16722	1.1365
219.8	1.22524	1.21661	1.23957	1.2282	1.22116	1.23996			219.8	1.17033	1.15814	1.18243	1.11572	1.17515	1.13482
220	1.22354	1.216	1.23694	1.22685	1.222	1.24027			220	1.17412	1.15735	1.18361	1.11382	1.16961	1.13939
220.2	1.22927	1.21861	1.24149	1.22652	1.22203	1.24154			220.2	1.16969	1.15891	1.1864	1.11509	1.17027	1.13644
220.4	1.22927	1.22034	1.23845	1.23037	1.22408	1.24428			220.4	1.17563	1.15857	1.18798	1.11781	1.17273	1.13905
220.6	1.23143	1.22438	1.24551	1.23002	1.22571	1.24336			220.6	1.16861	1.15745	1.18615	1.11596	1.16997	1.14399
220.8	1.22805	1.2208	1.24144	1.22809	1.22673	1.24429			220.8	1.17517	1.15762	1.18789	1.11775	1.17578	1.13816
221	1.22947	1.22528	1.24214	1.2309	1.22805	1.24807			221	1.17974	1.16239	1.1887	1.11696	1.17378	1.14734
221.2	1.23219	1.22682	1.24544	1.23645	1.2295	1.24874			221.2	1.18089	1.16129	1.19199	1.11866	1.17514	1.14453
221.4	1.23131	1.22495	1.24822	1.23228	1.22852	1.24968			221.4	1.17871	1.15684	1.18687	1.1191	1.17361	1.14331
221.6	1.23077	1.22873	1.24816	1.23268	1.23195	1.25241			221.6	1.18116	1.16192	1.19071	1.12047	1.18195	1.14374
221.8	1.23663	1.2306	1.24913	1.23579	1.23018	1.25354			221.8	1.17714	1.1621	1.18799	1.12712	1.18186	1.14882
222	1.23245	1.22607	1.25009	1.23527	1.23296	1.25057			222	1.18113	1.16316	1.19357	1.12195	1.18046	1.1445
222.2	1.24052	1.22913	1.2511	1.23739	1.23481	1.25336			222.2	1.18638	1.16534	1.19427	1.1249	1.18004	1.14505
222.4	1.23456	1.23163	1.25582	1.24192	1.23807	1.25289			222.4	1.18666	1.16809	1.19843	1.12269	1.18164	1.14993
222.6	1.24063	1.23383	1.25059	1.23617	1.23284	1.25137			222.6	1.18293	1.16615	1.19439	1.12843	1.18228	1.14967
222.8	1.24157	1.2375	1.25312	1.24073	1.235	1.25424			222.8	1.186	1.16927	1.19364	1.12866	1.19225	1.15326
223	1.24363	1.23541	1.25683	1.24537	1.23597	1.24963			223	1.18805	1.17009	1.19662	1.12881	1.18862	1.1489
223.2	1.23903	1.23381	1.25842	1.24157	1.23859	1.25622			223.2	1.18588	1.17122	1.2005	1.12941	1.18816	1.15626
223.4	1.23938	1.23758	1.25258	1.24599	1.2411	1.25936			223.4	1.19045	1.17549	1.19774	1.13217	1.18893	1.15768
223.6	1.24436	1.23628	1.25657	1.24357	1.23955	1.25503			223.6	1.18972	1.17479	1.20294	1.13454	1.18735	1.15107
223.8	1.24304	1.23518	1.25927	1.24243	1.24154	1.25705			223.8	1.18987	1.18043	1.20008	1.12794	1.1896	1.15143
224	1.24707	1.23755	1.26292	1.24932	1.24197	1.2603			224	1.193	1.17721	1.20739	1.13584	1.19174	1.15873
224.2	1.24566	1.24016	1.26529	1.2501	1.24498	1.26357			224.2	1.19333	1.17637	1.20768	1.13422	1.19355	1.15894
224.4	1.24784	1.23887	1.26173	1.24782	1.24286	1.26363			224.4	1.19106	1.18075	1.20472	1.13449	1.19273	1.15636
224.6	1.25202	1.24477	1.26263	1.24941	1.25365	1.26435			224.6	1.19759	1.18138	1.20692	1.13825	1.1966	1.16251
224.8	1.25151	1.24387	1.26549	1.25268	1.24431	1.26291			224.8	1.19526	1.18233	1.20932	1.13633	1.19142	1.16081
225	1.24979	1.24818	1.25988	1.25248	1.24791	1.26109			225	1.19709	1.1804	1.20988	1.13796	1.19722	1.16064
225.2	1.25319	1.24504	1.26815	1.2554	1.24214	1.27019			225.2	1.19643	1.18348	1.20931	1.14052	1.19868	1.16658
225.4	1.25158	1.24523	1.26734	1.25561	1.24865	1.26962			225.4	1.20194	1.18209	1.20844	1.1403	1.19779	1.16356
225.6	1.2531	1.24798	1.267	1.25415	1.24867	1.26955			225.6	1.19851	1.18288	1.20993	1.13813	1.2015	1.16597
225.8	1.25595	1.2505	1.26936	1.25567	1.2538	1.27189			225.8	1.20128	1.18547	1.21496	1.13742	1.20499	1.16761
226	1.25469	1.24958	1.26621	1.25384	1.25402	1.27437			226	1.19795	1.1899	1.21054	1.14253	1.19798	1.16223
226.2	1.258	1.25111	1.27141	1.25615	1.25608	1.27351			226.2	1.20012	1.1868	1.21645	1.14606	1.19769	1.17055
226.4	1.25676	1.25774	1.27397	1.26114	1.25431	1.2766			226.4	1.20028	1.19152	1.22096	1.1438	1.20664	1.17381
226.6	1.25939	1.25197	1.27333	1.26538	1.26026	1.27438			226.6	1.20686	1.18884	1.21408	1.1432	1.20357	1.1699
226.8	1.26239	1.25204	1.27524	1.26223	1.25997	1.27835			226.8	1.21053	1.19011	1.22107	1.14783	1.21017	1.17172
227	1.26271	1.25392	1.27642	1.26305	1.25962	1.28108			227	1.2034	1.18983	1.21949	1.14655	1.20851	1.17301
227.2	1.26157	1.25632	1.27822	1.2611	1.26031	1.28004			227.2	1.20904	1.19073	1.21979	1.15178	1.20983	1.17072
227.4	1.26563	1.25935	1.27976	1.26439	1.25836	1.28148			227.4	1.20814	1.19416	1.22121	1.14795	1.20645	1.1773
227.6	1.26666	1.25833	1.27996	1.26342	1.26251	1.28158			227.6	1.21291	1.1924	1.22108	1.15067	1.20832	1.17621
227.8	1.26438	1.25919	1.28158	1.26655	1.25963	1.27746			227.8	1.21109	1.19541	1.22237	1.15245	1.21177	1.17776
228	1.26659	1.2627	1.28191	1.27037	1.2608	1.28459			228	1.20814	1.19836	1.22785	1.1526	1.21331	1.17507
228.2	1.26775	1.26563	1.28241	1.2707	1.26378	1.28404			228.2	1.21259	1.19553	1.22729	1.15487	1.21111	1.17697
228.4	1.26773	1.26503	1.28257	1.27019	1.26576	1.2808			228.4	1.21408	1.19624	1.22534	1.15426	1.21525	1.18154
228.6	1.26701	1.26275	1.28668	1.26713	1.26491	1.28323			228.6	1.21437	1.20192	1.23256	1.16084	1.2141	1.18126
228.8	1.27059	1.26659	1.28627	1.27292	1.2672	1.287			228.8	1.22174	1.19875	1.23158	1.15763	1.21648	1.18286
229	1.27529	1.26791	1.28666	1.26979	1.2672	1.28821			229	1.21575	1.20336	1.23037	1.16103	1.21699	1.17886
229.2	1.27359	1.26459	1.2854	1.27699	1.27259	1.29139			229.2	1.21632	1.20254	1.23197	1.15896	1.21887	1.1825
229.4	1.27721	1.26679	1.29018	1.27591	1.27077	1.29099			229.4	1.21814	1.2064	1.23457	1.16312	1.21788	1.1852
229.6	1.27397	1.27112	1.28539	1.273	1.27186	1.28586			229.6	1.21928	1.202	1.22692	1.15911	1.21935	1.18737
229.8	1.27655	1.27409	1.29365	1.27472	1.27135	1.29337			229.8	1.22122	1.20946	1.23185	1.16279	1.22031	1.18737
230	1.27651	1.2724	1.29177	1.27649	1.27085	1.29585			230	1.21475	1.20579	1.23244	1.16222	1.22131	1.18609
230.2	1.27649	1.26902	1.29568	1.27986	1.27863	1.29438			230.2	1.22497	1.20776	1.23881	1.15999	1.22208	1.18897
230.4	1.27952	1.27346	1.29491	1.28034	1.27626	1.29746			230.4	1.22609	1.20733	1.23814	1.16162	1.21866	1.19318
230.6	1.28144	1.27589	1.29628	1.28363	1.27943	1.29964			230.6	1.22638	1.20813	1.23754	1.16561	1.22593	1.19124
230.8	1.27913	1.2771	1.29656	1.28171	1.27669	1.29914			230.8	1.22628	1.20901	1.23692	1.16684	1.22578	1.19125
231	1.28447	1.27764	1.29856	1.28449	1.28042	1.29958			231	1.22644	1.21203	1.24198	1.16427	1.2263	1.1952
231.2	1.2879	1.27749	1.2953	1.28533	1.27971	1.30296			231.2	1.23171	1.21466	1.24187	1.16787	1.22936	1.19355
231.4	1.28395	1.27756	1.30084	1.28362	1.28448	1.30017			231.4	1.22905	1.2162	1.24497	1.1722	1.2289	1.19332
231.6	1.28531	1.27921	1.30292	1.28884	1.28082	1.30398			231.6	1.23308	1.215	1.23998	1.1729	1.23539	1.19503
231.8	1.28955	1.28293	1.30258	1.28739	1.28161	1.30231			231.8	1.2298	1.21793	1.24539	1.17658	1.23663	1.19783
232	1.28624	1.28044	1.30264	1.28959	1.28267	1.30055			232	1.22919	1.21549	1.24102	1.17024	1.23202	1.19396
232.2	1.28912	1.28416	1.30297	1.2922	1.28745	1.30626			232.2	1.23224	1.22135	1.24827	1.17176	1.23334	1.20329
232.4	1.29289	1.28235	1.30359	1.28717	1.2885	1.30632			232.4	1.23606	1.22116	1.24717	1.17335	1.24169	1.20116
232.6	1.28915	1.28429	1.30396	1.29189	1.2855	1.30573			232.6	1.23305	1.22039	1.24157	1.17656	1.23809	1.19545
232.8	1.29363	1.28815	1.30637	1.29371	1.28792	1.31046			232.8	1.2391	1.22153	1.24652	1.17643	1.23716	1.20133
233	1.29386	1.28569	1.30776	1.29646	1.28886	1.3109			233	1.23398	1.22079	1.24714	1.17745	1.23439	1.20748
233.2	1.29364	1.28621	1.30896	1.29135	1.29084	1.31259			233.2	1.23926	1.2243	1.25068	1.18062	1.2378	1.20043
233.4	1.2962	1.28989	1.3069	1.29618	1.29278	1.30979			233.4	1.23917	1.22536	1.25133	1.17977	1.24225	1.20411
233.6	1.29495	1.29009	1.31321	1.29527	1.29194	1.31192			233.6	1.23449	1.22753	1.255	1.17883	1.24333	1.2046
233.8	1.29916	1.29014	1.31475	1.29793	1.29166	1.31159			233.8	1.24102	1.22684	1.25188	1.18225	1.2418	1.20888
234	1.29853	1.29023	1.31018	1.29647	1.29105	1.31598			234	1.24623	1.229	1.25487	1.18071	1.24218	1.20323
234.2	1.29797	1.29508	1.31705	1.3007	1.29562	1.31423			234.2	1.24461	1.2315	1.25562	1.1817	1.24607	1.20945
234.4	1.30458	1.29526	1.31218	1.30398	1.29581	1.3158			234.4	1.24431	1.22811	1.25515	1.18623	1.24518	1.21138
234.6	1.30256	1.29662	1.32037	1.30079	1.30238	1.32334			234.6	1.24384	1.22981	1.26204	1.18239	1.24575	1.20908
234.8	1.30637	1.29994	1.31701	1.29975	1.29656	1.31659			234.8	1.24635	1.2365	1.25796	1.18785	1.24748	1.2156
235.02	1.30266	1.29659	1.31739	1.30477	1.30014	1.32296			235.02	1.25049	1.23217	1.26262	1.18419	1.24734	1.21176
235.2	1.30523	1.30025	1.32273	1.30661	1.29984	1.3236			235.2	1.24977	1.2331	1.26158	1.18895	1.25327	1.21625
235.4	1.30866	1.30066	1.3191	1.30862	1.30158	1.31997			235.4	1.25039	1.2294	1.25873	1.1915	1.2521	1.21352
235.6	1.30462	1.30318	1.31679	1.30682	1.30611	1.32144			235.6	1.24874	1.23992	1.26462	1.19294	1.2492	1.21669
235.8	1.30329	1.30147	1.32004	1.30955	1.30322	1.32315			235.8	1.2518	1.23975	1.26461	1.19563	1.25171	1.21614
236	1.30955	1.3035	1.32363	1.31353	1.3059	1.31984			236	1.25144	1.23542	1.26691	1.18619	1.25295	1.21585
236.2	1.30717	1.30109	1.32668	1.31114	1.30418	1.32506			236.2	1.25213	1.2384	1.26956	1.19498	1.25531	1.21999
236.4	1.3108	1.3067	1.32563	1.31285	1.30498	1.32657			236.4	1.25744	1.23962	1.26923	1.19553	1.25393	1.21857
236.6	1.31237	1.30908	1.32553	1.31327	1.3112	1.32746			236.6	1.25016	1.24479	1.26739	1.19334	1.25705	1.21842
236.8	1.31063	1.30943	1.329	1.31214	1.30889	1.32501			236.8	1.25467	1.24124	1.27013	1.19079	1.2572	1.22116
237	1.31061	1.31003	1.32906	1.31568	1.30673	1.33036			237	1.2583	1.24685	1.26803	1.19721	1.25913	1.22109
237.2	1.31311	1.30896	1.33264	1.31729	1.31121	1.33088			237.2	1.25368	1.24657	1.27049	1.19672	1.26224	1.22447
237.4	1.31279	1.3106	1.33123	1.31938	1.30802	1.32939			237.4	1.25623	1.2437	1.27094	1.20138	1.26089	1.22211
237.6	1.32117	1.31255	1.33412	1.32049	1.31723	1.33185			237.6	1.26525	1.24444	1.27635	1.19746	1.25991	1.21962
237.8	1.31758	1.31313	1.33417	1.31848	1.3127	1.33374			237.8	1.26016	1.24879	1.27372	1.19893	1.26365	1.22828
238	1.31901	1.31335	1.33535	1.31952	1.31337	1.33634			238	1.26117	1.24944	1.27835	1.19902	1.26768	1.22482
238.2	1.31855	1.31931	1.33602	1.32095	1.31634	1.33307			238.2	1.26708	1.25021	1.27657	1.20042	1.26509	1.22809
238.4	1.31969	1.31423	1.3399	1.32219	1.32136	1.33875			238.4	1.2637	1.24948	1.27703	1.20675	1.26785	1.22911
238.6	1.32214	1.31585	1.33895	1.32444	1.31672	1.33824			238.6	1.26287	1.24913	1.27973	1.2082	1.2628	1.23061
238.8	1.32349	1.31827	1.3394	1.32708	1.31921	1.33882			238.8	1.26575	1.25351	1.28279	1.20532	1.26659	1.23044
239	1.32747	1.31763	1.34161	1.32607	1.32133	1.33729			239	1.26619	1.25235	1.27864	1.20455	1.26952	1.22981
239.2	1.32406	1.31998	1.33859	1.32675	1.32139	1.34365			239.2	1.26788	1.25177	1.28039	1.20803	1.26678	1.23235
239.4	1.32382	1.31798	1.34319	1.32822	1.32363	1.3473			239.4	1.27113	1.25073	1.28222	1.21265	1.26922	1.23563
239.6	1.32767	1.3216	1.34164	1.32827	1.32169	1.34021			239.6	1.2712	1.25256	1.28125	1.21159	1.27219	1.2371
239.8	1.32562	1.32235	1.34399	1.33015	1.32479	1.34549			239.8	1.27245	1.25551	1.28245	1.21037	1.2765	1.23586
240	1.32456	1.32424	1.34655	1.33121	1.32534	1.34473			240	1.27106	1.26137	1.28297	1.20776	1.2722	1.23604
240.2	1.32906	1.32735	1.34625	1.33201	1.32557	1.34327			240.2	1.27371	1.25823	1.28871	1.21558	1.27496	1.23963
240.4	1.33154	1.32548	1.34782	1.33289	1.32611	1.34912			240.4	1.27307	1.26101	1.2896	1.211	1.27813	1.24088
240.6	1.33223	1.33163	1.35031	1.33626	1.3268	1.34884			240.6	1.27893	1.26471	1.29206	1.21782	1.27941	1.24055
240.8	1.33627	1.32693	1.35048	1.33558	1.32786	1.34943			240.8	1.27886	1.2612	1.28743	1.21907	1.27711	1.23886
241	1.3322	1.32885	1.35154	1.33582	1.32879	1.35263			241	1.27923	1.26651	1.29575	1.21612	1.28013	1.24204
241.2	1.33535	1.33445	1.34983	1.33679	1.33489	1.35689			241.2	1.27801	1.26226	1.28928	1.22277	1.27983	1.24094
241.4	1.33651	1.33102	1.34967	1.33575	1.3323	1.35083			241.4	1.28183	1.26404	1.29751	1.21595	1.28232	1.24254
241.6	1.33863	1.33412	1.35178	1.33742	1.33295	1.35699			241.6	1.28131	1.26608	1.2934	1.21899	1.28187	1.24318
241.8	1.34125	1.33606	1.35557	1.33823	1.33544	1.35651			241.8	1.2889	1.26781	1.29573	1.21768	1.28041	1.24456
242	1.34048	1.33518	1.34961	1.34258	1.33545	1.3523			242	1.27954	1.26892	1.29994	1.22109	1.28886	1.24588
242.2	1.33705	1.33317	1.35467	1.34371	1.33616	1.35913			242.2	1.28417	1.2698	1.29785	1.22717	1.28446	1.24415
242.4	1.34165	1.33744	1.35747	1.34336	1.33799	1.35815			242.4	1.28666	1.2704	1.29761	1.22884	1.28974	1.24789
242.6	1.34332	1.33775	1.35833	1.3457	1.34101	1.36071			242.6	1.28492	1.27268	1.29974	1.22567	1.29034	1.25143
242.8	1.34043	1.33898	1.35639	1.34366	1.33868	1.36369			242.8	1.28895	1.27006	1.29743	1.22522	1.28552	1.25208
243	1.35024	1.34028	1.36486	1.34831	1.34274	1.36494			243	1.28887	1.27412	1.30493	1.22267	1.2876	1.252
243.2	1.3443	1.3409	1.35879	1.34689	1.3377	1.3596			243.2	1.29202	1.27242	1.30345	1.22914	1.29231	1.24968
243.4	1.34652	1.34095	1.36248	1.35118	1.34022	1.36655			243.4	1.29535	1.27764	1.30418	1.2314	1.29168	1.25571
243.6	1.34746	1.34437	1.36322	1.34992	1.34048	1.36679			243.6	1.29574	1.27636	1.3075	1.23234	1.29523	1.25769
243.8	1.34814	1.34209	1.36631	1.34514	1.3415	1.36132			243.8	1.2889	1.27573	1.30427	1.23109	1.29364	1.25502
244	1.35456	1.35052	1.36653	1.35001	1.34393	1.36264			244	1.2929	1.27875	1.30771	1.23038	1.29507	1.25964
244.2	1.35212	1.34287	1.36651	1.3518	1.34606	1.36597			244.2	1.29655	1.27964	1.30916	1.23338	1.29454	1.25628
244.4	1.34838	1.34895	1.36892	1.35533	1.34709	1.36988			244.4	1.29842	1.27828	1.30638	1.23192	1.29583	1.25701
244.6	1.34986	1.34892	1.37287	1.35467	1.34654	1.37371			244.6	1.29317	1.28661	1.30625	1.23424	1.29542	1.26049
244.8	1.35711	1.35249	1.37181	1.35542	1.34812	1.36746			244.8	1.29885	1.28145	1.31139	1.23434	1.30025	1.25474
245	1.35472	1.3501	1.36834	1.35668	1.35011	1.37189			245	1.29896	1.28609	1.31137	1.23626	1.2977	1.26494
245.2	1.35899	1.35596	1.36961	1.35726	1.34888	1.37482			245.2	1.30338	1.28665	1.30922	1.23731	1.30301	1.26297
245.4	1.35859	1.35439	1.37162	1.35801	1.35297	1.37273			245.4	1.2995	1.28627	1.31272	1.23804	1.29998	1.26512
245.6	1.3567	1.35427	1.37337	1.36095	1.35499	1.37199			245.6	1.29611	1.28345	1.31534	1.23924	1.30421	1.26245
245.8	1.35686	1.35211	1.37353	1.36322	1.35539	1.37362			245.8	1.30439	1.29202	1.3154	1.2369	1.3031	1.26683
246	1.36492	1.35336	1.38075	1.36253	1.36047	1.37426			246	1.30319	1.28616	1.31767	1.24262	1.30219	1.26621
246.2	1.36174	1.35573	1.37977	1.36369	1.35723	1.37456			246.2	1.30663	1.28863	1.31897	1.23925	1.30892	1.26543
246.4	1.36238	1.35755	1.38204	1.36699	1.35682	1.37995			246.4	1.30238	1.28771	1.3192	1.2432	1.31309	1.26765
246.6	1.36289	1.36223	1.37824	1.36197	1.361	1.38053			246.6	1.30477	1.293	1.32253	1.24632	1.31126	1.26909
246.8	1.36184	1.3598	1.37968	1.36347	1.36372	1.37999			246.8	1.30834	1.29387	1.31955	1.24511	1.31094	1.26755
247	1.36675	1.36402	1.38235	1.36877	1.36757	1.38257			247	1.31161	1.29606	1.3218	1.24897	1.31042	1.26769
247.2	1.36456	1.36102	1.38275	1.36525	1.3623	1.38258			247.2	1.3092	1.2967	1.32282	1.24605	1.31061	1.2741
247.4	1.37048	1.35665	1.37988	1.36759	1.36655	1.38379			247.4	1.3084	1.29495	1.32283	1.2485	1.31161	1.27523
247.6	1.37051	1.36288	1.38349	1.36949	1.36733	1.38619			247.6	1.31555	1.29922	1.32188	1.25224	1.3143	1.276
247.8	1.36807	1.36483	1.38558	1.37045	1.36691	1.38503			247.8	1.31224	1.2989	1.32248	1.24998	1.31331	1.27666
248	1.37133	1.36407	1.38591	1.36807	1.36654	1.38352			248	1.3108	1.29943	1.32991	1.25508	1.31312	1.27288
248.2	1.37216	1.36779	1.3909	1.3728	1.36309	1.38999			248.2	1.31646	1.30113	1.32722	1.25343	1.31676	1.28129
248.4	1.37341	1.36823	1.38882	1.37253	1.36853	1.39255			248.4	1.31306	1.3017	1.3317	1.25053	1.31786	1.27762
248.6	1.37295	1.366	1.38771	1.37354	1.37194	1.39169			248.6	1.31835	1.29925	1.32687	1.25167	1.31908	1.27775
248.8	1.37376	1.3695	1.38891	1.37692	1.3735	1.39038			248.8	1.31736	1.30114	1.33392	1.2565	1.32086	1.28325
249	1.37139	1.37231	1.39176	1.37643	1.37213	1.39335			249	1.31968	1.3063	1.33635	1.25745	1.32245	1.27943
249.2	1.37471	1.37345	1.38989	1.38032	1.37109	1.39293			249.2	1.31943	1.30074	1.3339	1.25929	1.3207	1.28088
249.4	1.37424	1.37432	1.39842	1.38204	1.37606	1.39565			249.4	1.31993	1.30632	1.33583	1.26019	1.32241	1.28317
249.6	1.38035	1.3768	1.38957	1.37831	1.37703	1.39765			249.6	1.32377	1.30671	1.32997	1.25394	1.32626	1.28208
249.8	1.37773	1.37345	1.39641	1.3906	1.37569	1.39749			249.8	1.31905	1.30656	1.33681	1.25772	1.32556	1.28738
250	1.38447	1.37678	1.39938	1.38159	1.37851	1.39821			250	1.32538	1.31081	1.33551	1.26309	1.32446	1.2851
250.2	1.38124	1.37902	1.39833	1.38186	1.3783	1.39745			250.2	1.32667	1.31103	1.33686	1.25959	1.32508	1.28467
250.4	1.38148	1.37867	1.39853	1.38488	1.38059	1.39831			250.4	1.3258	1.31248	1.34006	1.2637	1.32476	1.28834
250.6	1.38232	1.37871	1.39697	1.38414	1.38749	1.40038			250.6	1.32963	1.31359	1.33943	1.2632	1.3243	1.2889
250.8	1.38512	1.38278	1.40363	1.38599	1.38069	1.39645			250.8	1.32614	1.31024	1.34186	1.26361	1.32559	1.28887
251	1.38409	1.37979	1.40173	1.38392	1.37871	1.40648			251	1.32788	1.30964	1.34402	1.26211	1.3292	1.28942
251.2	1.39309	1.38418	1.40039	1.39238	1.38591	1.40065			251.2	1.33286	1.31375	1.34595	1.26409	1.33693	1.29486
251.4	1.38274	1.38024	1.40483	1.39004	1.38696	1.40646			251.4	1.33012	1.31836	1.34426	1.26469	1.33478	1.29151
251.6	1.3886	1.38437	1.40681	1.39111	1.38822	1.40438			251.6	1.33197	1.3176	1.34403	1.26913	1.3361	1.29448
251.8	1.38641	1.38589	1.40992	1.39138	1.38703	1.40891			251.8	1.33312	1.31865	1.35007	1.26853	1.33754	1.28913
252	1.39037	1.38866	1.40881	1.39256	1.38581	1.40364			252	1.3357	1.32	1.34927	1.26893	1.33941	1.29513
252.2	1.39304	1.38645	1.41043	1.39462	1.39181	1.41034			252.2	1.33566	1.32068	1.34618	1.26835	1.33232	1.29711
252.4	1.39321	1.39329	1.41084	1.39605	1.38816	1.40758			252.4	1.33206	1.32031	1.34573	1.27305	1.33625	1.29766
252.6	1.3921	1.39061	1.41422	1.39249	1.38901	1.41279			252.6	1.33926	1.32114	1.34784	1.27232	1.3448	1.30231
252.8	1.39608	1.39071	1.41273	1.3954	1.39288	1.40907			252.8	1.33784	1.32437	1.35354	1.27424	1.34124	1.30134
253	1.39591	1.3935	1.41263	1.40065	1.39148	1.41644			253	1.34051	1.32316	1.35035	1.28053	1.34205	1.29403
253.2	1.39756	1.39398	1.41321	1.39599	1.39474	1.41072			253.2	1.34728	1.32761	1.3514	1.27365	1.345	1.30129
253.4	1.39894	1.39602	1.41951	1.40106	1.39525	1.41359			253.4	1.34148	1.32575	1.35289	1.27697	1.34453	1.29834
253.6	1.39948	1.3918	1.41817	1.40433	1.39414	1.41846			253.6	1.34402	1.32977	1.35924	1.27721	1.34585	1.3017
253.8	1.39829	1.39405	1.4176	1.40292	1.39355	1.41594			253.8	1.34408	1.32787	1.35747	1.27985	1.34245	1.30506
254	1.40292	1.39809	1.41725	1.40156	1.39711	1.42266			254	1.34619	1.32995	1.35949	1.27527	1.34197	1.30723
254.2	1.39836	1.39711	1.41819	1.40392	1.39924	1.42173			254.2	1.35025	1.32832	1.35896	1.279	1.3458	1.30903
254.4	1.40167	1.40034	1.42186	1.40743	1.39757	1.42033			254.4	1.3464	1.33507	1.35659	1.28082	1.35102	1.30993
254.6	1.40668	1.39951	1.4224	1.4083	1.40116	1.42201			254.6	1.3453	1.3309	1.36311	1.28223	1.34819	1.30532
254.8	1.40663	1.4024	1.4244	1.40696	1.40492	1.42247			254.8	1.34582	1.33132	1.36508	1.2822	1.34998	1.31048
255	1.40792	1.39952	1.42139	1.41201	1.40694	1.42155			255	1.34848	1.33493	1.36305	1.28462	1.35412	1.31021
255.2	1.41061	1.4042	1.42556	1.41108	1.40378	1.42988			255.2	1.34613	1.33754	1.36617	1.28548	1.35196	1.31153
255.4	1.41049	1.41041	1.4253	1.40771	1.40569	1.42187			255.4	1.35087	1.33856	1.36633	1.28354	1.35703	1.31134
255.6	1.4109	1.40502	1.42666	1.41571	1.40821	1.42933			255.6	1.34523	1.33863	1.37015	1.28571	1.35937	1.31398
255.8	1.40752	1.4061	1.42578	1.41295	1.40585	1.43442			255.8	1.35475	1.33819	1.36661	1.28763	1.35619	1.31125
256	1.41078	1.40674	1.42838	1.41537	1.40887	1.43062			256	1.35511	1.33933	1.365	1.28482	1.35725	1.31405
256.2	1.41215	1.41379	1.42746	1.41535	1.40895	1.4263			256.2	1.35483	1.34213	1.36896	1.28911	1.35885	1.31721
256.4	1.41376	1.4126	1.4326	1.41471	1.41157	1.43315			256.4	1.35536	1.3396	1.36655	1.29123	1.3573	1.31551
256.6	1.41063	1.41118	1.43301	1.41866	1.41371	1.43153			256.6	1.35832	1.34428	1.37161	1.29527	1.3633	1.31836
256.8	1.4143	1.40756	1.43474	1.41975	1.41439	1.43182			256.8	1.35933	1.34501	1.37183	1.29214	1.36014	1.31697
257	1.41558	1.41239	1.43554	1.42133	1.41415	1.43607			257	1.3586	1.34242	1.37306	1.29632	1.3656	1.32012
257.2	1.41921	1.41463	1.43602	1.42099	1.41313	1.43016			257.2	1.36117	1.34253	1.37281	1.29076	1.36576	1.32382
257.4	1.41909	1.41375	1.4328	1.41698	1.41729	1.43421			257.4	1.36409	1.34569	1.37356	1.29666	1.36724	1.31971
257.6	1.42103	1.41511	1.43931	1.42272	1.41821	1.4401			257.6	1.35926	1.3457	1.37895	1.2952	1.36396	1.32517
257.8	1.42388	1.41428	1.44149	1.42376	1.41694	1.43757			257.8	1.36665	1.34942	1.37485	1.29529	1.36812	1.32423
258	1.42081	1.41736	1.43831	1.42528	1.41515	1.44038			258	1.36648	1.34922	1.38176	1.29711	1.37041	1.32271
258.2	1.42013	1.42121	1.43968	1.42562	1.42498	1.44446			258.2	1.36629	1.35147	1.38216	1.29813	1.3638	1.33124
258.4	1.42206	1.41729	1.44185	1.42502	1.42202	1.44083			258.4	1.36819	1.35241	1.38136	1.30012	1.37319	1.32935
258.6	1.42409	1.42217	1.44466	1.42718	1.41895	1.44573			258.6	1.36863	1.35109	1.38445	1.29716	1.36863	1.32817
258.8	1.42639	1.42657	1.44729	1.43251	1.42306	1.44975			258.8	1.36841	1.35371	1.38133	1.30411	1.37103	1.32561
259	1.42442	1.42206	1.44538	1.42942	1.42348	1.44763			259	1.36941	1.35641	1.38182	1.30177	1.3762	1.32691
259.2	1.42822	1.41829	1.45154	1.4249	1.42501	1.44602			259.2	1.36835	1.35119	1.38169	1.30618	1.37479	1.32818
259.4	1.42804	1.42179	1.45089	1.42814	1.42418	1.44982			259.4	1.36973	1.35372	1.38447	1.3095	1.37575	1.32633
259.6	1.42627	1.4224	1.44919	1.43373	1.42308	1.44774			259.6	1.37385	1.36255	1.38439	1.31191	1.37281	1.33465
259.8	1.43203	1.42772	1.44699	1.43662	1.42176	1.44915			259.8	1.37209	1.35862	1.38763	1.31196	1.37564	1.3356
260	1.43066	1.42817	1.45062	1.43784	1.42609	1.44926			260	1.37411	1.36339	1.387	1.30972	1.37424	1.3343
260.2	1.43671	1.43173	1.44955	1.43413	1.42858	1.45023			260.2	1.37306	1.35827	1.38528	1.31329	1.37701	1.33992
260.4	1.43169	1.42833	1.454	1.43492	1.43238	1.45307			260.4	1.3803	1.36427	1.39631	1.31004	1.37613	1.33664
260.6	1.4357	1.42995	1.45533	1.43615	1.42806	1.45468			260.6	1.38037	1.36352	1.39253	1.31059	1.38248	1.34002
260.8	1.43801	1.43254	1.45595	1.43875	1.43353	1.45254			260.8	1.37843	1.36173	1.39329	1.31092	1.38182	1.3396
261	1.44003	1.43291	1.4519	1.4388	1.43699	1.45623			261	1.37516	1.36428	1.39373	1.31477	1.38331	1.33715
261.2	1.44068	1.43649	1.45486	1.44204	1.43671	1.45852			261.2	1.37821	1.36479	1.39712	1.31711	1.38329	1.34225
261.4	1.44121	1.43422	1.45631	1.44245	1.44085	1.45351			261.4	1.38122	1.36323	1.39466	1.3157	1.38439	1.3424
261.6	1.44014	1.43467	1.45903	1.44321	1.43998	1.45832			261.6	1.37898	1.36764	1.39745	1.31326	1.38478	1.3444
261.8	1.44417	1.43819	1.45962	1.44583	1.44057	1.45803			261.8	1.38458	1.36891	1.39478	1.31751	1.38584	1.34101
262	1.4445	1.43832	1.46157	1.44273	1.43896	1.46153			262	1.38329	1.36633	1.39996	1.31955	1.38648	1.34392
262.2	1.44344	1.43733	1.46148	1.44482	1.44049	1.46396			262.2	1.38527	1.37162	1.3979	1.32032	1.38676	1.3493
262.4	1.44489	1.44196	1.46375	1.44766	1.44118	1.46195			262.4	1.38696	1.3736	1.40207	1.32334	1.39409	1.34641
262.6	1.44403	1.43961	1.46392	1.44923	1.44044	1.46339			262.6	1.38627	1.37091	1.40316	1.31885	1.38936	1.35352
262.8	1.44228	1.44491	1.46328	1.44798	1.44455	1.4653			262.8	1.3867	1.37325	1.4051	1.32389	1.38972	1.3471
263	1.45013	1.44387	1.46307	1.45321	1.43949	1.46568			263	1.388	1.37417	1.4032	1.32229	1.39329	1.35143
263.2	1.44909	1.43955	1.46877	1.45049	1.44559	1.46945			263.2	1.39054	1.37542	1.40625	1.32214	1.39293	1.35145
263.4	1.44803	1.44583	1.46803	1.45082	1.44613	1.46731			263.4	1.3916	1.37497	1.40153	1.32556	1.39454	1.35029
263.6	1.44701	1.44657	1.46982	1.45373	1.44713	1.46628			263.6	1.39296	1.38018	1.40762	1.32398	1.39289	1.34811
263.8	1.44856	1.44809	1.46976	1.45504	1.44995	1.46752			263.8	1.3909	1.37572	1.4108	1.32848	1.39884	1.35665
264	1.45269	1.44768	1.46927	1.45236	1.44836	1.46865			264	1.39432	1.37751	1.40681	1.32619	1.39824	1.35298
264.2	1.44992	1.45026	1.47002	1.4609	1.44911	1.47492			264.2	1.39228	1.37875	1.41029	1.32488	1.40106	1.35732
264.4	1.45454	1.44886	1.47255	1.45782	1.45476	1.47179			264.4	1.39408	1.38078	1.4126	1.32907	1.39922	1.35233
264.6	1.45756	1.45185	1.4741	1.45713	1.45103	1.47736			264.6	1.39663	1.38153	1.41295	1.32861	1.40286	1.35791
264.8	1.46058	1.45616	1.47361	1.45994	1.45341	1.48036			264.8	1.39771	1.38677	1.41562	1.32627	1.40149	1.36282
265	1.45843	1.4543	1.47338	1.46265	1.45518	1.47407			265	1.39842	1.38335	1.41278	1.33239	1.39916	1.36353
265.2	1.45889	1.45341	1.48008	1.45729	1.45462	1.47954			265.2	1.40287	1.38379	1.41655	1.33132	1.40776	1.35977
265.4	1.46046	1.45823	1.47832	1.46271	1.4557	1.47704			265.4	1.40377	1.38647	1.41678	1.33152	1.40705	1.36008
265.6	1.45841	1.45863	1.47803	1.46184	1.45625	1.47717			265.6	1.40251	1.38625	1.41956	1.33437	1.40268	1.3578
265.8	1.45811	1.45442	1.4823	1.46565	1.45579	1.48405			265.8	1.40851	1.38688	1.41688	1.33715	1.40383	1.36667
266	1.46339	1.45535	1.48419	1.46442	1.46039	1.48273			266	1.40376	1.39249	1.41724	1.33503	1.41028	1.36183
266.2	1.46548	1.45915	1.48508	1.46351	1.4575	1.48522			266.2	1.40741	1.39106	1.42345	1.34042	1.40548	1.36446
266.4	1.46297	1.45711	1.48582	1.4698	1.46267	1.48443			266.4	1.40965	1.38979	1.42062	1.33633	1.40983	1.35582
266.6	1.46755	1.4655	1.4875	1.46865	1.46116	1.4839			266.6	1.41059	1.39256	1.42151	1.33901	1.41104	1.36773
266.8	1.47016	1.46634	1.48768	1.46666	1.46558	1.486			266.8	1.40893	1.39155	1.42513	1.33788	1.41022	1.36848
267	1.47154	1.46533	1.48768	1.46888	1.46548	1.48665			267	1.40384	1.39543	1.42901	1.33778	1.41312	1.37055
267.2	1.47189	1.46803	1.48606	1.47328	1.46437	1.48099			267.2	1.41013	1.39979	1.42562	1.34624	1.41253	1.37271
267.4	1.46517	1.46945	1.48781	1.47006	1.46982	1.48758			267.4	1.41269	1.39558	1.42488	1.34473	1.41207	1.37226
267.6	1.46925	1.46637	1.48927	1.47165	1.46678	1.4956			267.6	1.40969	1.39876	1.42771	1.34376	1.41368	1.36904
267.8	1.47033	1.46562	1.48759	1.47675	1.46946	1.49233			267.8	1.41719	1.39682	1.42652	1.34479	1.41619	1.3739
268	1.47313	1.47025	1.49059	1.47398	1.46968	1.48847			268	1.41674	1.39646	1.43023	1.3473	1.41862	1.37553
268.2	1.47217	1.468	1.49466	1.47626	1.47366	1.49601			268.2	1.41419	1.40023	1.43128	1.34729	1.42344	1.37434
268.4	1.47726	1.47083	1.49446	1.47906	1.46653	1.49032			268.4	1.41612	1.39878	1.42889	1.34855	1.41875	1.37484
268.6	1.47638	1.46931	1.49979	1.47705	1.47015	1.49435			268.6	1.41151	1.39946	1.43121	1.35613	1.42098	1.37851
268.8	1.47874	1.47387	1.49726	1.4838	1.47254	1.49589			268.8	1.4189	1.4027	1.43142	1.35394	1.42475	1.37882
269	1.47773	1.47362	1.49733	1.48184	1.47496	1.49325			269	1.421	1.40553	1.43616	1.35212	1.42283	1.37993
269.2	1.47945	1.47437	1.49517	1.47907	1.47796	1.50067			269.2	1.42094	1.40337	1.43729	1.35512	1.42181	1.37972
269.4	1.47849	1.47576	1.50106	1.48489	1.47976	1.5023			269.4	1.42315	1.40994	1.43792	1.3551	1.42579	1.38058
269.6	1.47907	1.4763	1.50378	1.48123	1.47619	1.4991			269.6	1.42456	1.40822	1.4372	1.35561	1.42413	1.38249
269.8	1.48104	1.48042	1.49846	1.48303	1.47794	1.50319			269.8	1.42378	1.40816	1.43093	1.3533	1.42448	1.38227
270	1.47924	1.48183	1.50389	1.48659	1.47754	1.50313			270	1.42654	1.40937	1.43782	1.35518	1.42862	1.3847
270.2	1.48319	1.47973	1.50397	1.4882	1.48009	1.50219			270.2	1.42612	1.40857	1.44012	1.35413	1.42585	1.38149
270.4	1.48181	1.47349	1.50285	1.48668	1.48075	1.50183			270.4	1.43083	1.41008	1.44127	1.36291	1.4286	1.3882
270.6	1.48391	1.47702	1.50402	1.48993	1.48341	1.50309			270.6	1.4225	1.4148	1.43829	1.35872	1.43125	1.38637
270.8	1.48745	1.48357	1.50521	1.49172	1.48223	1.50536			270.8	1.42908	1.41326	1.44281	1.35889	1.42924	1.391
271	1.48873	1.48223	1.50951	1.49015	1.48558	1.50455			271	1.43207	1.4123	1.44043	1.36368	1.43506	1.38943
271.2	1.4876	1.48746	1.50744	1.4905	1.48634	1.51122			271.2	1.43137	1.41667	1.44417	1.36187	1.4358	1.38857
271.4	1.49058	1.48527	1.50636	1.49233	1.48916	1.50763			271.4	1.43266	1.41684	1.4436	1.36512	1.43518	1.39197
271.6	1.49278	1.48824	1.50757	1.49675	1.49118	1.50431			271.6	1.43241	1.41795	1.44806	1.3618	1.43701	1.38963
271.8	1.48993	1.48602	1.51187	1.49333	1.48858	1.50986			271.8	1.43581	1.41616	1.44511	1.36231	1.43179	1.3934
272	1.49204	1.48954	1.51183	1.49741	1.48711	1.50839			272	1.43624	1.42048	1.45591	1.3685	1.43911	1.39563
272.2	1.4902	1.4921	1.51158	1.49697	1.48848	1.50802			272.2	1.43772	1.42359	1.4465	1.36369	1.43559	1.39385
272.4	1.49719	1.49192	1.51332	1.49699	1.48972	1.51355			272.4	1.43545	1.41979	1.4487	1.36649	1.43855	1.39247
272.6	1.49814	1.49446	1.51425	1.49705	1.48738	1.51528			272.6	1.44011	1.42297	1.45407	1.36504	1.43702	1.39302
272.8	1.49613	1.49381	1.51352	1.49967	1.4929	1.51191			272.8	1.4388	1.42192	1.4521	1.36664	1.44483	1.39561
273	1.49896	1.49392	1.52184	1.50266	1.49602	1.51608			273	1.44244	1.42314	1.45718	1.37269	1.44549	1.3987
273.2	1.50032	1.49518	1.51413	1.5006	1.49712	1.51497			273.2	1.44268	1.422	1.45512	1.37027	1.44367	1.40268
273.4	1.49847	1.49367	1.52186	1.49934	1.49524	1.52441			273.4	1.43789	1.4263	1.45548	1.37163	1.44619	1.4005
273.6	1.49806	1.49399	1.5218	1.50538	1.49811	1.51911			273.6	1.44239	1.42838	1.45677	1.37125	1.44585	1.39984
273.8	1.50391	1.49841	1.51832	1.50343	1.49904	1.51998			273.8	1.44655	1.43044	1.46024	1.3721	1.444	1.40363
274	1.49867	1.50041	1.5216	1.50674	1.49919	1.52036			274	1.44051	1.43293	1.45616	1.37394	1.44769	1.40686
274.2	1.507	1.49994	1.53029	1.50512	1.49981	1.52663			274.2	1.45061	1.43216	1.46112	1.37868	1.4446	1.40539
274.4	1.50747	1.50038	1.52594	1.50777	1.50143	1.52634			274.4	1.44726	1.43255	1.46195	1.37942	1.4504	1.40424
274.6	1.5075	1.50053	1.52517	1.51134	1.50261	1.52018			274.6	1.45158	1.43427	1.46505	1.37421	1.45209	1.40624
274.8	1.50649	1.50413	1.53139	1.51304	1.50587	1.52613			274.8	1.44555	1.42963	1.46317	1.37618	1.45341	1.40741
275	1.50831	1.50563	1.52988	1.51116	1.50299	1.51981			275	1.44704	1.43429	1.46431	1.38172	1.45535	1.41063
275.2	1.51405	1.50832	1.52947	1.50821	1.51128	1.5256			275.2	1.45185	1.43346	1.46537	1.37923	1.45763	1.4094
275.4	1.51267	1.50453	1.52935	1.51407	1.51098	1.53341			275.4	1.44841	1.43812	1.46799	1.38018	1.45589	1.41004
275.6	1.51446	1.50319	1.53071	1.51417	1.50919	1.52716			275.6	1.45305	1.43681	1.46754	1.38253	1.45559	1.41007
275.8	1.51108	1.50731	1.53027	1.51627	1.51057	1.53482			275.8	1.45083	1.43665	1.47076	1.38265	1.45734	1.41216
276	1.51153	1.51264	1.53508	1.51341	1.51116	1.53421			276	1.45682	1.43739	1.47095	1.3851	1.45952	1.41342
276.2	1.51613	1.50699	1.53312	1.52083	1.5099	1.52672			276.2	1.46176	1.44255	1.47287	1.38236	1.45823	1.41252
276.4	1.5123	1.51092	1.5412	1.51737	1.51033	1.53432			276.4	1.45762	1.43501	1.46907	1.38321	1.45827	1.41262
276.6	1.51699	1.51521	1.5337	1.52205	1.51414	1.53761			276.6	1.45799	1.44143	1.47348	1.38647	1.45956	1.41831
276.8	1.51896	1.51562	1.54299	1.5222	1.51533	1.53388			276.8	1.4626	1.44509	1.47138	1.39151	1.46532	1.41865
277	1.51586	1.5155	1.53964	1.52038	1.51358	1.54086			277	1.45729	1.44386	1.47453	1.38568	1.46174	1.4151
277.2	1.5234	1.51646	1.54566	1.52618	1.51882	1.53854			277.2	1.46197	1.44399	1.47394	1.3923	1.45949	1.419
277.4	1.51969	1.51328	1.54144	1.52	1.51719	1.53717			277.4	1.45863	1.4492	1.47796	1.38933	1.4653	1.41802
277.6	1.51999	1.51976	1.54287	1.52639	1.5192	1.54152			277.6	1.45795	1.44545	1.47587	1.39304	1.46689	1.42016
277.8	1.51862	1.52159	1.54105	1.52594	1.51816	1.54073			277.8	1.46218	1.44359	1.48234	1.39084	1.46535	1.42074
278	1.523	1.52173	1.54376	1.52258	1.52264	1.53545			278	1.46197	1.44699	1.47616	1.39	1.47482	1.42232
278.2	1.52338	1.51992	1.5432	1.52954	1.52037	1.54037			278.2	1.46476	1.45074	1.47838	1.39286	1.47015	1.42011
278.4	1.5292	1.5252	1.54736	1.53096	1.52412	1.54733			278.4	1.46696	1.45007	1.4844	1.39591	1.47063	1.42354
278.6	1.52705	1.52409	1.54678	1.52709	1.52482	1.54515			278.6	1.46378	1.45606	1.48534	1.39852	1.47282	1.42787
278.8	1.52934	1.52284	1.5504	1.5291	1.52279	1.55193			278.8	1.46684	1.45126	1.48275	1.39525	1.47388	1.42756
279	1.52883	1.52896	1.54865	1.53078	1.52782	1.55206			279	1.46999	1.45239	1.48328	1.39871	1.47594	1.42486
279.2	1.52888	1.52611	1.54771	1.53131	1.52681	1.54616			279.2	1.46946	1.45668	1.483	1.40019	1.47487	1.42806
279.4	1.52711	1.52428	1.54977	1.53576	1.52655	1.55122			279.4	1.4718	1.45602	1.48405	1.4028	1.4721	1.42845
279.6	1.53022	1.53109	1.55245	1.53693	1.52887	1.55224			279.6	1.46892	1.45591	1.48293	1.39806	1.47815	1.43139
279.8	1.53015	1.52614	1.55594	1.53516	1.5281	1.55066			279.8	1.47436	1.4588	1.48622	1.39888	1.47968	1.43202
280	1.53316	1.5318	1.55629	1.53663	1.52804	1.5521			280	1.47188	1.45938	1.48708	1.40025	1.47388	1.43437
280.2	1.53474	1.52881	1.55547	1.53747	1.52947	1.5544			280.2	1.47592	1.46193	1.49167	1.40197	1.47762	1.43427
280.4	1.53801	1.53422	1.55676	1.53644	1.53256	1.55281			280.4	1.47663	1.45951	1.49264	1.40429	1.47677	1.42691
280.6	1.53556	1.53121	1.56032	1.5399	1.53498	1.55616			280.6	1.47674	1.45907	1.49267	1.40706	1.47981	1.43622
280.8	1.53412	1.53533	1.55975	1.5391	1.5336	1.55376			280.8	1.48115	1.46399	1.49477	1.40891	1.48296	1.43498
281	1.53517	1.53551	1.55885	1.54065	1.54018	1.56014			281	1.48077	1.4663	1.49906	1.41026	1.4822	1.43597
281.2	1.54225	1.53757	1.55972	1.54274	1.53602	1.56194			281.2	1.4798	1.46392	1.49699	1.41174	1.48455	1.43723
281.4	1.54167	1.53836	1.56705	1.54516	1.54059	1.55923			281.4	1.48024	1.46572	1.49633	1.41042	1.48478	1.44136
281.6	1.54427	1.53852	1.56415	1.54441	1.54053	1.55565			281.6	1.47974	1.4681	1.49669	1.41442	1.48588	1.43755
281.8	1.54672	1.5418	1.56462	1.54855	1.53992	1.56005			281.8	1.48291	1.46677	1.49875	1.4109	1.48679	1.43526
282	1.54735	1.5436	1.5719	1.54821	1.54224	1.5619			282	1.48866	1.46755	1.50247	1.41036	1.4846	1.4382
282.2	1.54256	1.54154	1.56741	1.54618	1.53818	1.56323			282.2	1.48806	1.46918	1.50258	1.41309	1.4916	1.43808
282.4	1.54282	1.5424	1.56793	1.55033	1.5434	1.56529			282.4	1.4857	1.46866	1.50045	1.41428	1.49102	1.44473
282.6	1.5501	1.54154	1.56897	1.55036	1.5444	1.56572			282.6	1.48804	1.47411	1.50196	1.4147	1.48981	1.4434
282.8	1.54324	1.54384	1.57031	1.55068	1.54607	1.56497			282.8	1.48897	1.4708	1.50157	1.41667	1.49038	1.44195
283	1.55173	1.54384	1.56714	1.55223	1.54907	1.57137			283	1.48833	1.47458	1.50166	1.41535	1.49347	1.44464
283.2	1.55006	1.54819	1.57037	1.55455	1.54392	1.56684			283.2	1.48919	1.47324	1.50607	1.41832	1.49053	1.44933
283.4	1.55133	1.54908	1.5725	1.55221	1.54613	1.56731			283.4	1.49303	1.4755	1.5056	1.41912	1.49442	1.44468
283.6	1.55424	1.54923	1.5747	1.55433	1.54682	1.57324			283.6	1.49276	1.47763	1.50636	1.42164	1.49454	1.4487
283.8	1.5534	1.54735	1.57663	1.55674	1.55014	1.56709			283.8	1.49081	1.47726	1.50815	1.42373	1.49942	1.45383
284	1.55195	1.54995	1.57428	1.55627	1.55228	1.5719			284	1.49265	1.48216	1.50883	1.42252	1.50053	1.45367
284.2	1.55716	1.55039	1.58226	1.5594	1.55308	1.57534			284.2	1.4936	1.48285	1.51343	1.41854	1.50094	1.45301
284.4	1.55997	1.54987	1.57769	1.55723	1.55325	1.57324			284.4	1.49568	1.48052	1.51109	1.42493	1.50403	1.45366
284.6	1.55314	1.55285	1.58051	1.56018	1.55718	1.57653			284.6	1.49902	1.48204	1.50921	1.42491	1.50426	1.45545
284.8	1.55967	1.55513	1.57747	1.56304	1.55404	1.58146			284.8	1.49775	1.48505	1.51478	1.42658	1.50579	1.45549
285	1.55882	1.555	1.58045	1.56149	1.55424	1.57561			285	1.49905	1.48466	1.51222	1.42918	1.50953	1.45646
285.2	1.56261	1.55531	1.57949	1.56246	1.5575	1.57693			285.2	1.50065	1.48451	1.51466	1.42323	1.5048	1.45792
285.4	1.56133	1.55894	1.58143	1.56207	1.55584	1.58018			285.4	1.49847	1.48321	1.51635	1.42803	1.50808	1.45473
285.6	1.56113	1.56217	1.58317	1.56352	1.55462	1.58403			285.6	1.50041	1.49045	1.51816	1.42875	1.50739	1.46152
285.8	1.56016	1.55753	1.58722	1.56447	1.56208	1.5816			285.8	1.50048	1.4893	1.51822	1.43075	1.50184	1.45915
286	1.56813	1.56153	1.58676	1.5683	1.56231	1.5841			286	1.50327	1.48626	1.51842	1.4291	1.50618	1.46073
286.2	1.56846	1.55981	1.58939	1.56676	1.56035	1.58563			286.2	1.51292	1.48884	1.52001	1.43172	1.50741	1.46273
286.4	1.56548	1.56194	1.58973	1.56535	1.56388	1.58522			286.4	1.50619	1.48978	1.52547	1.4348	1.5093	1.4621
286.6	1.5672	1.56273	1.59058	1.57411	1.56498	1.58966			286.6	1.50795	1.4928	1.52071	1.4395	1.51417	1.46419
286.8	1.57097	1.56872	1.59002	1.57262	1.5652	1.58452			286.8	1.50658	1.49157	1.52543	1.43508	1.51525	1.4643
287	1.56529	1.56669	1.58851	1.57145	1.56194	1.58093			287	1.5069	1.49346	1.52495	1.43596	1.51428	1.46561
287.2	1.57218	1.56794	1.59537	1.57465	1.56633	1.59696			287.2	1.51321	1.49467	1.52422	1.43764	1.51533	1.46631
287.4	1.56973	1.567	1.5893	1.57594	1.56265	1.59094			287.4	1.50672	1.49471	1.53267	1.43693	1.51667	1.46865
287.6	1.57403	1.56804	1.59068	1.57601	1.57242	1.59097			287.6	1.51042	1.49953	1.52818	1.43918	1.51687	1.46642
287.8	1.57503	1.57286	1.59667	1.57654	1.56971	1.59044			287.8	1.51808	1.4922	1.52731	1.43609	1.51424	1.47264
288	1.57405	1.57512	1.59507	1.57781	1.5653	1.59172			288	1.50988	1.4973	1.53147	1.4392	1.51948	1.47306
288.2	1.57392	1.57391	1.59947	1.57844	1.56872	1.59123			288.2	1.51446	1.5021	1.52636	1.44293	1.51815	1.46885
288.4	1.57618	1.57416	1.60273	1.58255	1.57509	1.59132			288.4	1.5172	1.50022	1.53041	1.44021	1.51633	1.47202
288.6	1.57617	1.57407	1.60049	1.58049	1.57121	1.59284			288.6	1.51679	1.49915	1.53427	1.44178	1.52246	1.4741
288.8	1.57421	1.57512	1.60139	1.57933	1.57438	1.5956			288.8	1.51939	1.49938	1.53663	1.44363	1.52391	1.47058
289	1.57731	1.57795	1.60158	1.5854	1.5784	1.5995			289	1.51594	1.5028	1.53245	1.44244	1.52931	1.47464
289.2	1.57761	1.57229	1.60302	1.58178	1.57188	1.59499			289.2	1.52445	1.5036	1.53737	1.44553	1.5277	1.47764
289.4	1.58296	1.5835	1.60043	1.58515	1.57657	1.60197			289.4	1.52465	1.5053	1.53391	1.44962	1.52591	1.47967
289.6	1.58284	1.57839	1.60434	1.58493	1.57734	1.59979			289.6	1.51883	1.50865	1.53674	1.44938	1.5245	1.47659
289.8	1.58052	1.58076	1.60371	1.58812	1.57547	1.6023			289.8	1.52428	1.5088	1.53321	1.44786	1.53064	1.47997
290	1.58456	1.58238	1.60648	1.58751	1.5852	1.60486			290	1.52373	1.50473	1.53849	1.45011	1.52574	1.48036
290.2	1.58292	1.58417	1.60713	1.58608	1.58297	1.60214			290.2	1.52175	1.5057	1.54124	1.45366	1.5298	1.48233
290.4	1.58907	1.58356	1.60386	1.58881	1.57999	1.60112			290.4	1.52783	1.50829	1.54409	1.45477	1.52941	1.48543
290.6	1.58121	1.58741	1.61374	1.59062	1.5857	1.60283			290.6	1.52443	1.50804	1.54169	1.45634	1.52953	1.48282
290.8	1.58721	1.58556	1.60915	1.588	1.57875	1.61061			290.8	1.52279	1.51168	1.54392	1.45656	1.52829	1.4846
291	1.5908	1.58498	1.60852	1.59188	1.58414	1.60503			291	1.52792	1.51505	1.54645	1.45589	1.53769	1.48366
291.2	1.58954	1.59075	1.6161	1.59439	1.58313	1.60689			291.2	1.52991	1.51316	1.54512	1.45776	1.53929	1.48615
291.4	1.59311	1.58909	1.61617	1.59465	1.58402	1.61144			291.4	1.52859	1.51581	1.54561	1.46048	1.5365	1.48951
291.6	1.5942	1.59046	1.6127	1.59746	1.59204	1.60616			291.6	1.52965	1.51597	1.54696	1.46036	1.53523	1.49214
291.8	1.59338	1.59074	1.61278	1.59701	1.58544	1.60951			291.8	1.53278	1.51525	1.54893	1.45825	1.53774	1.4871
292	1.59746	1.59477	1.6191	1.59829	1.58473	1.61816			292	1.53645	1.52066	1.55469	1.46442	1.5377	1.49273
292.2	1.59506	1.59228	1.61397	1.6004	1.58981	1.61796			292.2	1.53717	1.5208	1.55253	1.46348	1.54049	1.49115
292.4	1.59434	1.59729	1.61908	1.60293	1.58894	1.61403			292.4	1.53591	1.52072	1.55319	1.46279	1.53865	1.48902
292.6	1.59743	1.59124	1.61622	1.60336	1.59569	1.6158			292.6	1.53456	1.52274	1.55179	1.46409	1.54509	1.49468
292.8	1.59882	1.59465	1.61596	1.60277	1.59475	1.61772			292.8	1.53555	1.52273	1.55028	1.46646	1.54333	1.49229
293	1.59856	1.59511	1.62104	1.6042	1.59681	1.61991			293	1.53623	1.52476	1.55984	1.46445	1.54265	1.49381
293.2	1.59858	1.59747	1.6219	1.60238	1.59448	1.61986			293.2	1.53919	1.52806	1.55635	1.46585	1.54813	1.49635
293.4	1.59762	1.59859	1.62272	1.60279	1.60098	1.61785			293.4	1.54262	1.52432	1.55992	1.46717	1.54408	1.49951
293.6	1.60389	1.59828	1.62554	1.60461	1.60258	1.62543			293.6	1.54351	1.52579	1.55314	1.4697	1.54688	1.5
293.8	1.60755	1.60459	1.62605	1.60559	1.59834	1.623			293.8	1.54186	1.5292	1.55638	1.46804	1.54548	1.49778
294	1.60171	1.60125	1.6221	1.60693	1.59998	1.62149			294	1.54598	1.52987	1.55987	1.46891	1.54714	1.5019
294.2	1.60047	1.60204	1.62794	1.60981	1.6009	1.62073			294.2	1.53998	1.52778	1.56106	1.4679	1.54755	1.4996
294.4	1.60461	1.60168	1.62981	1.60954	1.6045	1.62704			294.4	1.54358	1.53006	1.55971	1.46891	1.54789	1.50418
294.6	1.60896	1.60197	1.62732	1.60846	1.6048	1.62354			294.6	1.54489	1.53315	1.56599	1.4745	1.55413	1.50188
294.81	1.60917	1.60081	1.63102	1.61682	1.60501	1.6279			294.81	1.5441	1.52813	1.56527	1.4723	1.55336	1.50271
295	1.60689	1.60466	1.63007	1.61366	1.60751	1.63146			295	1.54912	1.5319	1.56413	1.47543	1.54992	1.50429
295.2	1.60669	1.60867	1.63212	1.61163	1.60618	1.62606			295.2	1.54798	1.53581	1.56353	1.47299	1.55447	1.50746
295.4	1.61214	1.60873	1.6315	1.61534	1.60944	1.63137			295.4	1.54909	1.53283	1.56817	1.47713	1.55165	1.50492
295.6	1.61098	1.60932	1.63032	1.61577	1.60939	1.63034			295.6	1.55493	1.5377	1.56536	1.47994	1.55996	1.50859
295.8	1.60871	1.60849	1.63489	1.6183	1.60754	1.63388			295.8	1.54709	1.5367	1.57221	1.47614	1.5604	1.50933
296	1.61772	1.6118	1.63884	1.61999	1.61501	1.63795			296	1.55361	1.53751	1.57182	1.48292	1.55816	1.50622
296.2	1.613	1.60867	1.6389	1.6204	1.60825	1.63636			296.2	1.55265	1.53492	1.56974	1.47836	1.55818	1.50772
296.4	1.61469	1.61207	1.63605	1.61918	1.61272	1.63613			296.4	1.55293	1.54256	1.57264	1.48216	1.55986	1.51355
296.6	1.61716	1.61058	1.63995	1.61797	1.61328	1.63988			296.6	1.55624	1.53935	1.57389	1.48399	1.56276	1.51185
296.8	1.61815	1.61902	1.64437	1.61899	1.61384	1.63744			296.8	1.55747	1.54522	1.57353	1.48174	1.56759	1.512
297	1.6199	1.61542	1.63831	1.62129	1.61616	1.64229			297	1.56293	1.54175	1.57219	1.48446	1.56381	1.51041
297.2	1.62119	1.61691	1.64184	1.62542	1.6154	1.64028			297.2	1.55858	1.54354	1.57526	1.48161	1.56384	1.51436
297.4	1.62203	1.61861	1.6471	1.62485	1.61738	1.63963			297.4	1.55844	1.54553	1.57781	1.48785	1.56532	1.5151
297.6	1.62044	1.61872	1.64743	1.62662	1.61657	1.63772			297.6	1.56179	1.54145	1.58106	1.48602	1.56123	1.51923
297.8	1.62304	1.62076	1.64727	1.62591	1.61796	1.64549			297.8	1.56163	1.54328	1.57627	1.48707	1.56835	1.51588
298	1.62178	1.62146	1.6458	1.62918	1.61765	1.64052			298	1.56129	1.54796	1.58179	1.49086	1.56954	1.52151
298.2	1.62437	1.62029	1.65123	1.63305	1.62071	1.64412			298.2	1.56252	1.54768	1.58308	1.49046	1.56898	1.51768
298.4	1.62886	1.62213	1.65104	1.627	1.62181	1.652			298.4	1.56631	1.54896	1.57915	1.49289	1.56717	1.52198
298.6	1.63	1.62601	1.64804	1.63136	1.62529	1.64623			298.6	1.56525	1.55322	1.582	1.49524	1.57386	1.51989
298.8	1.62741	1.62312	1.65705	1.63205	1.62242	1.6458			298.8	1.56739	1.55096	1.5835	1.49144	1.57372	1.52085
299	1.62732	1.63144	1.65594	1.63592	1.62684	1.65177			299	1.57085	1.55044	1.58704	1.49227	1.56923	1.52234
299.2	1.63007	1.63175	1.6554	1.6317	1.62724	1.64852			299.2	1.57068	1.55483	1.58976	1.49541	1.57618	1.52347
299.4	1.62786	1.62675	1.65476	1.63408	1.62283	1.65013			299.4	1.57085	1.55734	1.58638	1.49302	1.57757	1.52687
299.6	1.63002	1.62645	1.65915	1.63512	1.62799	1.65215			299.6	1.56707	1.55639	1.58649	1.49942	1.57712	1.5252
299.8	1.63337	1.62925	1.65508	1.63455	1.62462	1.64864			299.8	1.57134	1.55642	1.58655	1.49792	1.5771	1.52432
300	1.66158	1.73569	1.68222	1.66979	1.69354	1.55117			300	1.23723	1.57253	1.69631	1.59374	1.60711	1.55212
300.2	1.68117	1.80167	1.6847	1.68228	1.75095	1.55018			300.2	1.29438	1.604	1.69729	1.58891	1.63706	1.57851
300.4	1.69815	1.87569	1.68517	1.70103	1.82283	1.55273			300.4	1.34265	1.65578	1.70117	1.59495	1.67618	1.61436
300.6	1.71743	1.952	1.68585	1.72093	1.89549	1.55254			300.6	1.39729	1.70409	1.69867	1.59236	1.71674	1.6587
300.8	1.7394	2.02859	1.68986	1.74362	1.96883	1.55249			300.8	1.4508	1.75131	1.69732	1.59055	1.76019	1.69955
301	1.76737	2.10089	1.68735	1.76612	2.0438	1.55527			301	1.5058	1.81393	1.69772	1.59334	1.80885	1.74838
301.2	1.78724	2.16935	1.69127	1.78685	2.11946	1.55811			301.2	1.54903	1.86431	1.69545	1.59229	1.85085	1.78788
301.4	1.81472	2.24368	1.68848	1.81189	2.19358	1.55725			301.4	1.6038	1.92205	1.69629	1.59674	1.8978	1.83353
301.6	1.83396	2.31078	1.68847	1.83259	2.26007	1.5631			301.6	1.64905	1.97256	1.70244	1.59506	1.93784	1.87435
301.8	1.8575	2.37813	1.68957	1.85515	2.32996	1.563			301.8	1.70241	2.02817	1.69846	1.59315	1.98508	1.92452
302	1.87973	2.4385	1.68905	1.87775	2.39489	1.56068			302	1.74978	2.08219	1.69524	1.59679	2.03442	1.96375
302.2	1.89745	2.49653	1.69358	1.90384	2.45285	1.56494			302.2	1.79892	2.1349	1.69756	1.59297	2.07429	2.00451
302.4	1.92028	2.55631	1.6929	1.92182	2.5147	1.56255			302.4	1.83977	2.18416	1.6979	1.59666	2.10724	2.04243
302.6	1.94142	2.6084	1.69733	1.94049	2.57211	1.56105			302.6	1.88682	2.23588	1.70059	1.59738	2.14835	2.08701
302.8	1.96096	2.66512	1.69784	1.96508	2.62941	1.5641			302.8	1.9184	2.28357	1.70064	1.59747	2.1927	2.12588
303	1.98666	2.71163	1.69863	1.98555	2.6742	1.56161			303	1.978	2.33571	1.69746	1.60029	2.23591	2.17128
303.2	1.9999	2.754	1.69598	2.00483	2.72768	1.56694			303.2	2.01751	2.38112	1.69701	1.59671	2.27365	2.20913
303.4	2.02513	2.80278	1.70208	2.0295	2.77262	1.57104			303.4	2.05843	2.42933	1.69497	1.60116	2.3149	2.24889
303.6	2.04204	2.84516	1.6986	2.04558	2.8169	1.56947			303.6	2.0979	2.47309	1.69767	1.59651	2.35535	2.28384
303.8	2.06581	2.88661	1.70102	2.06351	2.86083	1.56842			303.8	2.13713	2.51719	1.69648	1.59682	2.38785	2.31698
304	2.08074	2.92243	1.70009	2.08161	2.89795	1.57106			304	2.17916	2.56718	1.70135	1.59468	2.42954	2.35567
304.2	2.09775	2.96143	1.69898	2.10562	2.93224	1.5694			304.2	2.2176	2.60906	1.69402	1.59599	2.46347	2.39023
304.4	2.11578	2.9956	1.69821	2.11948	2.97321	1.56727			304.4	2.24496	2.65201	1.69658	1.59279	2.50453	2.42542
304.6	2.13781	3.03155	1.70339	2.14219	3.00638	1.56787			304.6	2.2817	2.69176	1.69658	1.59482	2.53613	2.46049
304.8	2.15316	3.06135	1.69962	2.15308	3.03907	1.56939			304.8	2.32063	2.72986	1.69393	1.59653	2.56882	2.49872
305	2.17121	3.09114	1.6994	2.17445	3.06945	1.56736			305	2.35158	2.77294	1.69704	1.60047	2.60645	2.53463
305.2	2.18866	3.11795	1.70418	2.19319	3.10009	1.5725			305.2	2.38586	2.8036	1.69392	1.59411	2.6353	2.56696
305.4	2.20384	3.14367	1.69942	2.20897	3.12895	1.57313			305.4	2.41905	2.85134	1.69474	1.59759	2.67486	2.5985
305.6	2.22052	3.17424	1.70019	2.22407	3.15854	1.57258			305.6	2.45054	2.88099	1.69533	1.59438	2.70219	2.63109
305.8	2.23729	3.20046	1.70342	2.24685	3.18034	1.57534			305.8	2.48106	2.91913	1.6944	1.59714	2.73951	2.6625
306	2.25091	3.2233	1.69935	2.25997	3.20633	1.5681			306	2.51495	2.95289	1.69326	1.59382	2.77084	2.69372
306.2	2.26919	3.2445	1.70761	2.27688	3.23393	1.57381			306.2	2.54436	2.98523	1.69969	1.59615	2.80144	2.72751
306.4	2.28754	3.26883	1.70502	2.29043	3.25408	1.57535			306.4	2.57093	3.02455	1.69768	1.594	2.83258	2.75478
306.6	2.29891	3.29091	1.69774	2.30491	3.27621	1.56939			306.6	2.60892	3.05548	1.6974	1.59732	2.85945	2.78746
306.8	2.31493	3.30872	1.70743	2.32347	3.29698	1.57715			306.8	2.62866	3.08514	1.69513	1.59421	2.88706	2.80973
307	2.33198	3.33002	1.70153	2.33996	3.31999	1.57535			307	2.65023	3.11778	1.69517	1.59457	2.91968	2.8399
307.2	2.3433	3.34906	1.7055	2.35063	3.3384	1.57535			307.2	2.68443	3.14656	1.69497	1.59543	2.94678	2.87779
307.4	2.3594	3.36879	1.7075	2.3664	3.35715	1.5773			307.4	2.70107	3.1788	1.69595	1.59698	2.97871	2.89866
307.6	2.37541	3.38562	1.69965	2.38232	3.37562	1.57402			307.6	2.72631	3.20619	1.69562	1.59169	3.0075	2.92694
307.8	2.38573	3.40344	1.70128	2.39405	3.39198	1.57651			307.8	2.75794	3.23266	1.69325	1.59905	3.02711	2.95356
308	2.39758	3.42082	1.70616	2.40728	3.41511	1.58055			308	2.77373	3.26482	1.69596	1.59839	3.05881	2.98132
308.2	2.41708	3.43915	1.70719	2.41905	3.4275	1.57801			308.2	2.80361	3.28779	1.693	1.59385	3.08474	3.00949
308.4	2.42346	3.45632	1.70608	2.4323	3.44389	1.5796			308.4	2.82596	3.31425	1.69521	1.59827	3.11064	3.03497
308.6	2.44083	3.46802	1.7059	2.44553	3.45966	1.57917			308.6	2.84254	3.34106	1.69717	1.5974	3.14311	3.05843
308.8	2.45117	3.48382	1.70888	2.45819	3.47765	1.58315			308.8	2.86118	3.36211	1.69061	1.59747	3.16579	3.08518
309	2.46836	3.4968	1.70807	2.46696	3.48799	1.57843			309	2.88774	3.38351	1.69368	1.59277	3.18303	3.11175
309.2	2.47664	3.51338	1.7111	2.48756	3.50679	1.57825			309.2	2.90464	3.40907	1.69536	1.5915	3.21042	3.13095
309.4	2.49287	3.52805	1.70913	2.49603	3.51989	1.5842			309.4	2.92947	3.43539	1.69082	1.59523	3.23732	3.158
309.6	2.50115	3.53875	1.70264	2.50848	3.53197	1.57636			309.6	2.94806	3.45453	1.69414	1.59627	3.25632	3.18296
309.8	2.51495	3.55407	1.70978	2.52413	3.54783	1.57825			309.8	2.96232	3.48043	1.6913	1.59379	3.28246	3.20386
310	2.52675	3.5664	1.7088	2.53238	3.55617	1.58372			310	2.98324	3.49776	1.69276	1.59588	3.30139	3.22352
310.2	2.53485	3.57647	1.71027	2.54236	3.57045	1.57939			310.2	3.00398	3.51904	1.6938	1.59387	3.32525	3.24949
310.4	2.54788	3.58974	1.70705	2.5592	3.58212	1.58405			310.4	3.01578	3.54103	1.69853	1.59628	3.3535	3.27465
310.6	2.55673	3.60323	1.711	2.56937	3.59615	1.585			310.6	3.03418	3.56298	1.69248	1.5959	3.37115	3.28922
310.8	2.57047	3.61414	1.70978	2.57739	3.60421	1.57915			310.8	3.0615	3.57965	1.69501	1.59568	3.39068	3.31335
311	2.57901	3.6223	1.70853	2.59093	3.61748	1.58221			311	3.06751	3.60325	1.69535	1.59665	3.41394	3.3357
311.2	2.59346	3.6326	1.70923	2.60051	3.629	1.57996			311.2	3.09103	3.61412	1.69031	1.59718	3.43398	3.36047
311.4	2.59962	3.64531	1.71281	2.60789	3.63466	1.58417			311.4	3.10206	3.63589	1.69787	1.59791	3.45227	3.37426
311.6	2.61092	3.65542	1.71223	2.61961	3.65132	1.57926			311.6	3.11049	3.6582	1.69341	1.59728	3.48297	3.39381
311.8	2.62112	3.66541	1.71248	2.63007	3.65904	1.5852			311.8	3.12909	3.67391	1.69184	1.596	3.49313	3.41203
312	2.62798	3.67396	1.7112	2.63889	3.66791	1.58363			312	3.14737	3.68804	1.697	1.59681	3.50738	3.43323
312.2	2.63995	3.6873	1.70918	2.65322	3.68239	1.58388			312.2	3.1559	3.70877	1.6945	1.59643	3.53492	3.4486
312.4	2.64734	3.69383	1.708	2.65923	3.69256	1.58003			312.4	3.17989	3.72326	1.69435	1.5978	3.55165	3.47579
312.6	2.6616	3.70582	1.71171	2.67117	3.70215	1.57953			312.6	3.18751	3.74	1.69019	1.59662	3.56744	3.49006
312.8	2.6687	3.71912	1.71396	2.68018	3.71222	1.586			312.8	3.20399	3.75248	1.69695	1.59506	3.58866	3.50874
313	2.67771	3.72718	1.70976	2.68682	3.72155	1.58209			313	3.22112	3.7665	1.69132	1.59752	3.60752	3.53289
313.2	2.68455	3.73274	1.71091	2.69621	3.72895	1.57629			313.2	3.23012	3.78762	1.69721	1.5957	3.62283	3.54028
313.4	2.69567	3.73877	1.71729	2.70788	3.73909	1.58705			313.4	3.24199	3.80132	1.69587	1.59757	3.63767	3.55729
313.6	2.70785	3.74763	1.70569	2.71502	3.7469	1.58262			313.6	3.25964	3.81074	1.69453	1.60081	3.65836	3.57677
313.8	2.71518	3.75755	1.71482	2.72265	3.74876	1.58693			313.8	3.26921	3.82829	1.69037	1.59357	3.67997	3.59877
314	2.72127	3.76701	1.71445	2.73403	3.76556	1.58556			314	3.28302	3.83772	1.69197	1.59385	3.69181	3.61227
314.2	2.72619	3.7733	1.71249	2.73883	3.76976	1.57871			314.2	3.29171	3.85386	1.69692	1.59211	3.70865	3.62626
314.4	2.73426	3.78449	1.7132	2.74429	3.78168	1.58509			314.4	3.30637	3.86854	1.69614	1.59627	3.72218	3.64529
314.6	2.7478	3.78684	1.71152	2.75872	3.78767	1.58688			314.6	3.3065	3.88014	1.69439	1.59641	3.74303	3.65958
314.8	2.7516	3.7974	1.71255	2.76401	3.79353	1.58202			314.8	3.3291	3.89298	1.69312	1.59433	3.75666	3.67951
315	2.75933	3.8086	1.71424	2.77436	3.80337	1.58339			315	3.34872	3.90457	1.69077	1.59421	3.76882	3.68928
315.2	2.77313	3.818	1.7172	2.78275	3.81118	1.58535			315.2	3.3475	3.92001	1.69455	1.59589	3.78729	3.70518
315.4	2.7745	3.81862	1.71332	2.78915	3.81917	1.58776			315.4	3.3691	3.93353	1.69024	1.6008	3.80513	3.72626
315.6	2.78481	3.82868	1.71696	2.79495	3.82357	1.58146			315.6	3.36778	3.94493	1.69164	1.59837	3.81947	3.73489
315.8	2.79486	3.83253	1.72104	2.80322	3.83785	1.58594			315.8	3.37683	3.95777	1.69346	1.59637	3.83052	3.75317
316	2.79767	3.84266	1.7134	2.80982	3.84032	1.58534			316	3.39754	3.971	1.6933	1.59179	3.84743	3.76561
316.2	2.80121	3.85071	1.71668	2.81978	3.84422	1.58429			316.2	3.40381	3.97732	1.69119	1.59429	3.85589	3.77316
316.4	2.81605	3.85538	1.71402	2.82482	3.85584	1.58911			316.4	3.41193	3.99156	1.68941	1.59414	3.87836	3.79507
316.6	2.81782	3.86028	1.71585	2.83076	3.85745	1.58566			316.6	3.42744	4.00302	1.69206	1.59802	3.89101	3.80705
316.8	2.83195	3.86505	1.71568	2.83673	3.86261	1.58488			316.8	3.4295	4.01599	1.69325	1.59576	3.90413	3.8186
317	2.83325	3.87648	1.71854	2.84753	3.87501	1.58671			317	3.44421	4.02417	1.6922	1.59305	3.91503	3.83749
317.2	2.83895	3.88006	1.71566	2.85195	3.88067	1.5877			317.2	3.45445	4.03498	1.69345	1.59685	3.92461	3.84741
317.4	2.84628	3.885	1.71644	2.86056	3.8859	1.58546			317.4	3.46077	4.04148	1.69591	1.59968	3.94529	3.86205
317.6	2.85837	3.89759	1.71832	2.86474	3.89248	1.59089			317.6	3.46571	4.05797	1.69399	1.59027	3.95978	3.87214
317.8	2.86026	3.90073	1.71429	2.87141	3.89777	1.58922			317.8	3.47595	4.06745	1.69518	1.59352	3.96565	3.88657
318	2.86501	3.90345	1.7187	2.88202	3.90437	1.58798			318	3.48761	4.07126	1.69465	1.59536	3.97392	3.89806
318.2	2.87446	3.91092	1.71997	2.88744	3.91256	1.58786			318.2	3.49346	4.08636	1.69365	1.59316	3.99341	3.90821
318.4	2.87714	3.91937	1.71214	2.88913	3.91737	1.5864			318.4	3.51157	4.09498	1.69507	1.59623	4.00488	3.92556
318.6	2.88239	3.92583	1.71744	2.90108	3.9204	1.58846			318.6	3.50929	4.10497	1.69556	1.60052	4.0207	3.93353
318.8	2.89116	3.93156	1.72203	2.90698	3.93175	1.59104			318.8	3.51766	4.11878	1.69303	1.60073	4.03218	3.9452
319	2.89727	3.93737	1.71574	2.91198	3.93434	1.59226			319	3.5333	4.12886	1.68857	1.59416	4.03832	3.96149
319.2	2.89881	3.94305	1.71702	2.92189	3.94181	1.59301			319.2	3.53177	4.13132	1.69275	1.59536	4.05202	3.97065
319.4	2.91181	3.94507	1.71844	2.93085	3.94726	1.58827			319.4	3.54907	4.14317	1.69569	1.59533	4.06579	3.98474
319.6	2.91282	3.95457	1.71624	2.92911	3.94901	1.58829			319.6	3.56131	4.15029	1.69378	1.59587	4.07953	3.99814
319.8	2.92303	3.95952	1.71898	2.94051	3.9577	1.58868			319.8	3.56262	4.16018	1.69108	1.59683	4.08819	4.00416
320	2.92752	3.95813	1.71667	2.94146	3.96165	1.58946			320	3.5689	4.17106	1.69205	1.59879	4.09999	4.01712
320.2	2.9293	3.96702	1.71608	2.94321	3.9664	1.59214			320.2	3.57891	4.17547	1.69382	1.59626	4.10766	4.02902
320.4	2.93838	3.97224	1.71866	2.95515	3.97221	1.58857			320.4	3.58008	4.18449	1.69707	1.59948	4.1223	4.03934
320.6	2.94598	3.97725	1.72049	2.96058	3.97863	1.59237			320.6	3.59734	4.19576	1.69099	1.59696	4.13021	4.05101
320.8	2.94902	3.98564	1.7208	2.96645	3.9865	1.58929			320.8	3.59484	4.20279	1.69224	1.59382	4.13884	4.05977
321	2.95613	3.98719	1.71729	2.97017	3.98443	1.59137			321	3.60608	4.20454	1.69186	1.59929	4.14847	4.0673
321.2	2.95873	3.99364	1.71477	2.97746	3.99157	1.59555			321.2	3.61238	4.21802	1.69052	1.59794	4.1624	4.08533
321.4	2.96833	3.99679	1.71849	2.98175	3.99482	1.59007			321.4	3.62121	4.22792	1.69264	1.59486	4.1758	4.09073
321.6	2.97126	3.9976	1.724	2.98561	4.00044	1.5916			321.6	3.62446	4.23523	1.696	1.59688	4.19073	4.09954
321.8	2.97843	4.00614	1.72249	2.99611	4.00551	1.59441			321.8	3.63329	4.23926	1.69461	1.59899	4.19641	4.10657
322	2.98339	4.00763	1.7197	2.99577	4.01219	1.58999			322	3.64797	4.25144	1.69338	1.59579	4.20168	4.12211
322.2	2.9847	4.01898	1.72259	3.00544	4.01703	1.59706			322.2	3.65345	4.24876	1.69295	1.59404	4.20814	4.13052
322.4	2.99334	4.02203	1.72256	3.00933	4.02428	1.5972			322.4	3.65227	4.26492	1.68739	1.59205	4.22155	4.13819
322.6	2.99954	4.02565	1.71892	3.01168	4.02525	1.59503			322.6	3.66867	4.27347	1.69581	1.59252	4.22555	4.14699
322.8	3.00067	4.03541	1.71871	3.01636	4.03343	1.59473			322.8	3.67188	4.27621	1.69347	1.59673	4.23974	4.16361
323	3.00738	4.03504	1.72551	3.02236	4.03777	1.59712			323	3.67808	4.28501	1.69373	1.59956	4.24979	4.1687
323.2	3.01174	4.03852	1.7226	3.02489	4.04324	1.58973			323.2	3.6841	4.29758	1.69532	1.59776	4.25335	4.17927
323.4	3.0154	4.04841	1.72179	3.03222	4.04277	1.59485			323.4	3.68542	4.29945	1.69617	1.59497	4.27092	4.18799
323.6	3.02165	4.04839	1.72325	3.03687	4.04529	1.59748			323.6	3.69524	4.30607	1.69339	1.5948	4.27672	4.19853
323.8	3.02481	4.05454	1.72321	3.04474	4.05155	1.59085			323.8	3.70428	4.31383	1.69479	1.59914	4.28844	4.20668
324	3.03426	4.06243	1.72204	3.04691	4.05759	1.59421			324	3.70919	4.31956	1.69907	1.59591	4.29877	4.2147
324.2	3.03363	4.06368	1.72089	3.05249	4.05987	1.59547			324.2	3.71569	4.33044	1.69438	1.59897	4.30851	4.22532
324.4	3.04043	4.06851	1.723	3.05406	4.06396	1.59646			324.4	3.72441	4.33613	1.69188	1.59539	4.31629	4.22936
324.6	3.04551	4.06943	1.72561	3.05737	4.06799	1.5988			324.6	3.7205	4.34221	1.69423	1.59533	4.32358	4.23751
324.8	3.0474	4.07301	1.72012	3.06577	4.07194	1.59566			324.8	3.74198	4.34562	1.68987	1.59644	4.33383	4.25496
325	3.05444	4.0839	1.72657	3.07053	4.07776	1.59688			325	3.73908	4.35549	1.6979	1.59593	4.34244	4.26181
325.2	3.05756	4.08137	1.72604	3.07147	4.08381	1.59509			325.2	3.73943	4.35723	1.69415	1.59802	4.35015	4.26661
325.4	3.06161	4.08755	1.72538	3.07645	4.08593	1.59501			325.4	3.75236	4.3656	1.6921	1.59525	4.35871	4.2761
325.6	3.06876	4.0917	1.72581	3.08361	4.09232	1.59379			325.6	3.75506	4.37225	1.68891	1.60057	4.36332	4.28043
325.8	3.0706	4.09483	1.72194	3.0906	4.09451	1.59715			325.8	3.75663	4.37718	1.69408	1.59306	4.37617	4.29219
326	3.07193	4.09529	1.72413	3.0931	4.09625	1.59285			326	3.76884	4.38284	1.69251	1.59736	4.37847	4.30273
326.2	3.07393	4.10096	1.71993	3.09244	4.09914	1.59576			326.2	3.77096	4.39108	1.69268	1.59647	4.38579	4.31199
326.4	3.08156	4.1021	1.72544	3.09949	4.11044	1.59616			326.4	3.77685	4.39186	1.69243	1.59599	4.40073	4.31309
326.6	3.08696	4.10744	1.72492	3.09772	4.11178	1.59432			326.6	3.78625	4.40099	1.69112	1.59754	4.40955	4.32211
326.8	3.09207	4.11309	1.72589	3.10409	4.1119	1.59976			326.8	3.78992	4.4074	1.69602	1.59732	4.41436	4.33317
327	3.09376	4.11608	1.72507	3.10868	4.12165	1.5963			327	3.79003	4.4137	1.69535	1.59213	4.41996	4.3356
327.2	3.102	4.11486	1.72519	3.11618	4.11995	1.59719			327.2	3.80098	4.42105	1.6923	1.60263	4.43277	4.34415
327.4	3.10335	4.12771	1.72586	3.11727	4.1251	1.59586			327.4	3.808	4.42771	1.69556	1.59785	4.43604	4.35679
327.6	3.1076	4.1271	1.72527	3.12463	4.1304	1.59813			327.6	3.80716	4.43172	1.69333	1.59879	4.44558	4.36031
327.8	3.11053	4.12622	1.72912	3.12584	4.12988	1.59329			327.8	3.81443	4.43521	1.69271	1.5959	4.45309	4.37226
328	3.1154	4.13795	1.71846	3.13295	4.13677	1.59474			328	3.82146	4.44524	1.69484	1.59644	4.45882	4.37486
328.2	3.11875	4.1351	1.72882	3.13362	4.14203	1.59904			328.2	3.81789	4.44876	1.69792	1.59442	4.46884	4.3837
328.4	3.12167	4.13992	1.72756	3.14333	4.1437	1.60035			328.4	3.83101	4.45739	1.68835	1.5977	4.47466	4.39297
328.6	3.12836	4.147	1.7254	3.14164	4.14391	1.59592			328.6	3.83639	4.45861	1.6898	1.59749	4.47953	4.40155
328.8	3.1296	4.14604	1.72817	3.14475	4.1516	1.59769			328.8	3.83891	4.46436	1.69511	1.59598	4.49157	4.40541
329	3.13387	4.15346	1.72354	3.1519	4.15066	1.59739			329	3.85024	4.46811	1.68994	1.59761	4.4955	4.41191
329.2	3.13802	4.15527	1.72777	3.15331	4.15502	1.60102			329.2	3.84465	4.47841	1.69162	1.59781	4.50138	4.41746
329.4	3.14331	4.15575	1.73133	3.16035	4.15972	1.59936			329.4	3.85276	4.4797	1.69467	1.59784	4.51147	4.4257
329.6	3.14852	4.16123	1.72164	3.16126	4.16183	1.59566			329.6	3.85751	4.48509	1.69311	1.59793	4.51378	4.43563
329.8	3.14627	4.16311	1.72123	3.16203	4.17127	1.59482			329.8	3.85855	4.48996	1.6933	1.59655	4.52222	4.44238
330	3.15207	4.16783	1.72633	3.16728	4.16961	1.60049			330	3.86467	4.49594	1.69426	1.59482	4.53256	4.44508
330.2	3.15498	4.17293	1.7264	3.17116	4.17674	1.59471			330.2	3.87116	4.5004	1.69338	1.59893	4.53626	4.45469
330.4	3.15791	4.17692	1.72339	3.17396	4.1795	1.5987			330.4	3.87363	4.50536	1.6927	1.59417	4.54298	4.46354
330.6	3.16344	4.17637	1.72864	3.17761	4.17937	1.59676			330.6	3.87234	4.51114	1.6933	1.59451	4.55291	4.46308
330.8	3.16372	4.17875	1.72867	3.17842	4.18464	1.60187			330.8	3.88881	4.51733	1.6954	1.59586	4.56187	4.47173
331	3.1625	4.18486	1.72805	3.1831	4.18393	1.59993			331	3.88942	4.5208	1.69756	1.59942	4.56696	4.47992
331.2	3.1738	4.1875	1.72623	3.18926	4.18894	1.59901			331.2	3.89083	4.52764	1.69091	1.5955	4.57485	4.48102
331.4	3.17142	4.19252	1.72586	3.18855	4.1981	1.60272			331.4	3.90461	4.52777	1.69397	1.59589	4.57495	4.49344
331.6	3.17253	4.18899	1.72872	3.19364	4.19424	1.5943			331.6	3.90436	4.54085	1.69418	1.60201	4.58341	4.49949
331.8	3.18352	4.19778	1.7308	3.20089	4.20032	1.60055			331.8	3.90634	4.54503	1.6946	1.59811	4.59342	4.50356
332	3.1804	4.20191	1.72462	3.20321	4.20537	1.59916			332	3.9157	4.54575	1.69026	1.60143	4.5933	4.51565
332.2	3.18561	4.20077	1.72301	3.20518	4.2034	1.5963			332.2	3.91102	4.54786	1.6919	1.59632	4.60182	4.51756
332.4	3.19709	4.20576	1.73019	3.20858	4.21083	1.59863			332.4	3.92536	4.55538	1.69529	1.59482	4.60764	4.5243
332.6	3.19326	4.20669	1.72902	3.21144	4.20863	1.59533			332.6	3.91753	4.55753	1.69224	1.60125	4.61525	4.52841
332.8	3.19782	4.20973	1.72895	3.21683	4.20868	1.59681			332.8	3.92688	4.56513	1.69644	1.59785	4.61488	4.53462
333	3.20072	4.21608	1.72824	3.22065	4.21946	1.59886			333	3.9287	4.56493	1.69642	1.59701	4.62547	4.54378
333.2	3.20659	4.21572	1.73152	3.22348	4.21465	1.59635			333.2	3.9399	4.57041	1.68919	1.59564	4.63205	4.54795
333.4	3.20685	4.22152	1.73135	3.22282	4.21579	1.59836			333.4	3.93763	4.574	1.69611	1.59204	4.63502	4.55404
333.6	3.21308	4.22375	1.72997	3.23122	4.2229	1.60368			333.6	3.94737	4.58226	1.69024	1.59389	4.64578	4.55541
333.8	3.21063	4.22588	1.72936	3.2294	4.22955	1.59994			333.8	3.94985	4.58516	1.6947	1.59792	4.64852	4.56738
334	3.21868	4.23138	1.72878	3.23301	4.22698	1.60144			334	3.94942	4.59278	1.69385	1.59678	4.65349	4.56858
334.2	3.22112	4.22697	1.7312	3.23745	4.23303	1.60258			334.2	3.95294	4.59326	1.69337	1.5955	4.6605	4.57673
334.4	3.22179	4.23724	1.72896	3.23852	4.23287	1.59821			334.4	3.96903	4.60302	1.69236	1.59785	4.66611	4.58176
334.6	3.22604	4.24045	1.73006	3.24539	4.23805	1.60579			334.6	3.96554	4.60248	1.69648	1.59543	4.67451	4.58611
334.8	3.22831	4.24168	1.73037	3.24984	4.24443	1.60405			334.8	3.97128	4.60504	1.69101	1.59302	4.67869	4.59279
335	3.22885	4.23921	1.72806	3.2485	4.24586	1.59947			335	3.98219	4.61297	1.69216	1.59562	4.6858	4.60053
335.2	3.23558	4.242	1.73037	3.25377	4.2456	1.60508			335.2	3.98135	4.61353	1.69546	1.60009	4.68776	4.60327
335.4	3.24022	4.24311	1.72877	3.25684	4.24758	1.60501			335.4	3.98025	4.62093	1.69578	1.59831	4.69573	4.61169
335.6	3.23847	4.24984	1.72661	3.26022	4.25202	1.60465			335.6	3.99096	4.62522	1.69413	1.59643	4.70253	4.61816
335.8	3.24508	4.2503	1.73072	3.26097	4.25596	1.60077			335.8	3.98788	4.62706	1.69332	1.59905	4.70933	4.62353
336	3.24703	4.25429	1.72837	3.26251	4.25663	1.60388			336	3.99147	4.63437	1.698	1.59843	4.71163	4.62307
336.2	3.24875	4.25514	1.73013	3.2682	4.25976	1.60018			336.2	3.99534	4.63871	1.69786	1.60109	4.71406	4.63394
336.4	3.2531	4.26161	1.72826	3.26537	4.26843	1.60436			336.4	3.99562	4.64217	1.6952	1.60037	4.72445	4.63514
336.6	3.25545	4.2638	1.72957	3.27309	4.26506	1.6071			336.6	4.01005	4.64745	1.69596	1.59746	4.72947	4.6441
336.8	3.25581	4.26457	1.73185	3.26955	4.26766	1.60205			336.8	4.01247	4.64881	1.692	1.59645	4.73035	4.65007
337	3.262	4.26544	1.73357	3.27984	4.27209	1.60632			337	4.00956	4.65466	1.69697	1.59802	4.73828	4.6533
337.2	3.2616	4.26793	1.72877	3.27946	4.27401	1.60494			337.2	4.02121	4.65958	1.692	1.60405	4.74243	4.65791
337.4	3.26784	4.27683	1.7302	3.28165	4.2763	1.60153			337.4	4.01396	4.65903	1.69069	1.60288	4.74826	4.6615
337.6	3.26818	4.27537	1.73316	3.28529	4.27809	1.60955			337.6	4.01566	4.66636	1.69821	1.5967	4.75632	4.66765
337.8	3.2695	4.27606	1.73171	3.28862	4.28044	1.60516			337.8	4.02161	4.66573	1.69611	1.59807	4.76078	4.66928
338	3.27517	4.27895	1.72806	3.29067	4.28414	1.60141			338	4.03218	4.6684	1.69308	1.5967	4.76509	4.67867
338.2	3.27477	4.28622	1.73129	3.29869	4.28652	1.60571			338.2	4.02781	4.67314	1.69075	1.5982	4.76994	4.68446
338.4	3.28226	4.29022	1.73462	3.29719	4.2857	1.60431			338.4	4.03876	4.68209	1.69147	1.60207	4.77229	4.68932
338.6	3.28143	4.28659	1.73167	3.29769	4.29089	1.60862			338.6	4.04232	4.68366	1.69646	1.59905	4.77667	4.698
338.8	3.2861	4.2915	1.73291	3.30283	4.29702	1.60326			338.8	4.03802	4.68854	1.69678	1.59964	4.7846	4.69322
339	3.28847	4.28945	1.73281	3.30451	4.29713	1.60475			339	4.03781	4.69259	1.69064	1.5984	4.79175	4.69919
339.2	3.28745	4.29588	1.73072	3.30404	4.29463	1.60806			339.2	4.05495	4.6948	1.69753	1.60239	4.78927	4.71231
339.4	3.29222	4.29432	1.73192	3.3112	4.29721	1.60186			339.4	4.05185	4.69873	1.69336	1.59999	4.79804	4.71137
339.6	3.29424	4.30069	1.73168	3.31229	4.3036	1.60827			339.6	4.06203	4.70087	1.69531	1.59843	4.80084	4.72059
339.8	3.30007	4.30515	1.73388	3.3158	4.3002	1.60314			339.8	4.06146	4.70454	1.69318	1.59464	4.80876	4.72311
340	3.29847	4.30371	1.73159	3.31359	4.30374	1.60704			340	4.06714	4.70854	1.6966	1.59937	4.81412	4.72774
340.2	3.30117	4.30477	1.73335	3.32018	4.30747	1.60765			340.2	4.07563	4.70777	1.69072	1.5989	4.81388	4.73505
340.4	3.30204	4.30757	1.73142	3.3244	4.31021	1.60424			340.4	4.06749	4.71536	1.69905	1.59732	4.82032	4.73765
340.6	3.30867	4.31373	1.73474	3.3264	4.31048	1.60733			340.6	4.06514	4.72241	1.69341	1.60084	4.82696	4.74355
340.8	3.30905	4.31753	1.7316	3.32788	4.31663	1.60675			340.8	4.07602	4.72043	1.69066	1.59955	4.82827	4.74621
341	3.30963	4.31592	1.73091	3.33055	4.32149	1.60492			341	4.07778	4.72839	1.6932	1.60146	4.83397	4.75049
341.2	3.31385	4.32022	1.73781	3.33362	4.32059	1.60181			341.2	4.07794	4.73218	1.6967	1.59892	4.84158	4.75347
341.4	3.31677	4.31766	1.7308	3.33597	4.3203	1.61077			341.4	4.08706	4.73545	1.69429	1.60264	4.84208	4.75899
341.6	3.31242	4.32203	1.73067	3.33636	4.3243	1.61143			341.6	4.08752	4.7373	1.6985	1.59796	4.84698	4.76225
341.8	3.32296	4.32588	1.73228	3.34007	4.33032	1.60717			341.8	4.09044	4.74298	1.69355	1.60098	4.85645	4.77233
342	3.32854	4.33008	1.73178	3.34068	4.33084	1.60392			342	4.08936	4.73992	1.69503	1.60284	4.85576	4.76955
342.2	3.32261	4.3291	1.7332	3.34239	4.33119	1.6047			342.2	4.10021	4.7489	1.69457	1.5949	4.85904	4.77615
342.4	3.32941	4.33068	1.73637	3.34636	4.33339	1.60993			342.4	4.09328	4.75023	1.6967	1.6001	4.8658	4.77992
342.6	3.33593	4.33305	1.73113	3.3513	4.33828	1.60648			342.6	4.107	4.75071	1.6985	1.59617	4.87334	4.78784
342.8	3.33579	4.33614	1.73381	3.34775	4.33857	1.61012			342.8	4.10794	4.75916	1.69486	1.59951	4.87789	4.78973
343	3.33647	4.33579	1.73558	3.35317	4.34302	1.60865			343	4.10199	4.76408	1.69602	1.59852	4.878	4.79208
343.2	3.33531	4.33916	1.73245	3.35135	4.34299	1.60673			343.2	4.11706	4.75862	1.69582	1.59868	4.8808	4.79855
343.4	3.33932	4.34405	1.7335	3.3558	4.34404	1.60649			343.4	4.11893	4.76703	1.69709	1.59601	4.89032	4.80056
343.6	3.34409	4.34298	1.73341	3.36149	4.34602	1.60897			343.6	4.11102	4.77091	1.69247	1.5973	4.88991	4.80451
343.8	3.34594	4.3469	1.73466	3.36023	4.3522	1.60601			343.8	4.12894	4.7752	1.69783	1.59741	4.89836	4.81076
344	3.34388	4.34603	1.73515	3.36524	4.35096	1.60789			344	4.12494	4.77578	1.69115	1.60036	4.90021	4.81806
344.2	3.34721	4.34852	1.73788	3.36992	4.35377	1.60884			344.2	4.13081	4.78444	1.69848	1.59488	4.90499	4.82208
344.4	3.35087	4.35463	1.73297	3.36858	4.35285	1.61143			344.4	4.13299	4.78298	1.69484	1.59402	4.90874	4.82271
344.6	3.35165	4.35671	1.73214	3.37089	4.35773	1.60767			344.6	4.13415	4.79026	1.69487	1.60219	4.90675	4.82571
344.8	3.35414	4.35618	1.73641	3.37325	4.35967	1.61164			344.8	4.13324	4.79751	1.70036	1.60086	4.91648	4.83712
345	3.35733	4.35781	1.73366	3.37637	4.36155	1.60341			345	4.14502	4.795	1.69362	1.60165	4.91864	4.83868
345.2	3.3616	4.35882	1.73083	3.37787	4.36486	1.60828			345.2	4.13853	4.7924	1.69581	1.59943	4.92319	4.83802
345.4	3.36419	4.36599	1.73754	3.38088	4.36229	1.61078			345.4	4.1482	4.80006	1.69834	1.60008	4.92848	4.84496
345.6	3.36356	4.36547	1.73352	3.37939	4.36729	1.60582			345.6	4.14959	4.80132	1.69386	1.60094	4.92932	4.85109
345.8	3.3651	4.365	1.7362	3.3859	4.37314	1.60804			345.8	4.15021	4.80402	1.69713	1.60288	4.93402	4.85413
346	3.36796	4.36917	1.73917	3.38765	4.37327	1.61275			346	4.1523	4.8103	1.69936	1.60501	4.94177	4.85462
346.2	3.37128	4.36921	1.73417	3.38641	4.37028	1.60709			346.2	4.15261	4.80845	1.69471	1.59719	4.94084	4.86022
346.4	3.37036	4.37333	1.73592	3.39225	4.37926	1.60971			346.4	4.15666	4.8146	1.69815	1.60729	4.95198	4.86402
346.6	3.374	4.36956	1.73724	3.39262	4.37918	1.60983			346.6	4.1646	4.81648	1.6934	1.59981	4.95385	4.86544
346.8	3.37918	4.37951	1.73892	3.39284	4.37704	1.60705			346.8	4.1722	4.82012	1.69695	1.60112	4.95867	4.87471
347	3.37834	4.37887	1.73745	3.39776	4.381	1.60624			347	4.16226	4.82338	1.69515	1.60196	4.96087	4.87594
347.2	3.38531	4.37782	1.73488	3.40092	4.38171	1.61209			347.2	4.17341	4.83113	1.69584	1.60022	4.96099	4.87931
347.4	3.38082	4.38487	1.73363	3.39998	4.38133	1.61187			347.4	4.17658	4.83084	1.69766	1.6006	4.96428	4.88498
347.6	3.385	4.38597	1.7351	3.40504	4.38569	1.60927			347.6	4.1718	4.83353	1.69714	1.60494	4.96647	4.88459
347.8	3.38246	4.38539	1.73823	3.40326	4.38565	1.61087			347.8	4.17253	4.83656	1.6947	1.60333	4.97957	4.8862
348	3.38835	4.38554	1.73472	3.40775	4.38546	1.60718			348	4.18774	4.83451	1.69876	1.60398	4.98278	4.89606
348.2	3.38699	4.38915	1.73668	3.40688	4.39512	1.61224			348.2	4.17987	4.84469	1.69752	1.60299	4.98616	4.89229
348.4	3.39756	4.39193	1.73854	3.41139	4.39578	1.60777			348.4	4.18471	4.84584	1.69955	1.60352	4.99201	4.90294
348.6	3.39627	4.3942	1.73494	3.41233	4.39235	1.60758			348.6	4.19366	4.84267	1.69861	1.60153	4.98921	4.90649
348.8	3.39786	4.39364	1.73636	3.41278	4.40042	1.61471			348.8	4.1939	4.84881	1.69929	1.59881	4.99407	4.90759
349	3.3998	4.39806	1.73564	3.41805	4.39938	1.61108			349	4.19764	4.85151	1.69231	1.59754	4.99894	4.91143
349.2	3.40307	4.39802	1.74009	3.41746	4.40022	1.60685			349.2	4.20138	4.8549	1.69241	1.60123	5	4.91986
349.4	3.40061	4.40239	1.73968	3.42254	4.4061	1.6107			349.4	4.19456	4.85729	1.70163	1.60684	5.00739	4.91856
349.6	3.40438	4.40278	1.73714	3.42688	4.40811	1.61213			349.6	4.19675	4.86119	1.70014	1.59601	5.0096	4.92252
349.8	3.40716	4.40501	1.74052	3.42697	4.40273	1.60711			349.8	4.20982	4.86226	1.69447	1.60226	5.01641	4.92608
350	3.40731	4.40604	1.73674	3.42324	4.40779	1.61243			350	4.20862	4.86501	1.70111	1.60364	5.01184	4.92595
350.2	3.41128	4.41183	1.74145	3.43127	4.40981	1.61248			350.2	4.21257	4.87026	1.69745	1.60297	5.01901	4.92936
350.4	3.40792	4.40658	1.73775	3.42896	4.41785	1.61229			350.4	4.21927	4.87741	1.69791	1.60012	5.02815	4.93567
350.6	3.41551	4.41124	1.74084	3.43413	4.41176	1.61064			350.6	4.21235	4.87548	1.6969	1.60037	5.02161	4.94285
350.8	3.41938	4.41403	1.73853	3.43654	4.41614	1.60902			350.8	4.21583	4.87985	1.6999	1.60264	5.03124	4.9418
351	3.41412	4.41385	1.73976	3.4386	4.41877	1.61288			351	4.222	4.88014	1.69812	1.60083	5.03268	4.95218
351.2	3.42467	4.41594	1.73682	3.44394	4.42029	1.61227			351.2	4.22001	4.88627	1.70093	1.60094	5.0343	4.94822
351.4	3.4226	4.42069	1.73579	3.44132	4.42124	1.6174			351.4	4.23088	4.88189	1.703	1.60039	5.03665	4.95434
351.6	3.42207	4.4185	1.73885	3.44028	4.42507	1.61081			351.6	4.22803	4.88779	1.69778	1.60605	5.046	4.95861
351.8	3.42707	4.42234	1.73913	3.44194	4.42694	1.61689			351.8	4.22465	4.88965	1.69709	1.60552	5.04887	4.96131
352	3.42705	4.42713	1.73587	3.44724	4.42956	1.61371			352	4.24056	4.89193	1.69462	1.60111	5.05564	4.96593
352.2	3.42897	4.42479	1.74035	3.44796	4.42915	1.60842			352.2	4.2381	4.89729	1.69895	1.60353	5.05033	4.96488
352.4	3.43007	4.42676	1.73848	3.44849	4.42917	1.61623			352.4	4.2334	4.89654	1.69922	1.59772	5.05539	4.96837
352.6	3.4317	4.42909	1.73854	3.44971	4.43626	1.61008			352.6	4.24186	4.90132	1.69505	1.60537	5.06015	4.97416
352.8	3.43456	4.43013	1.73506	3.45121	4.43431	1.61081			352.8	4.2431	4.90337	1.69737	1.60322	5.06296	4.97935
353	3.4364	4.4314	1.73827	3.45128	4.4311	1.61247			353	4.24207	4.90646	1.69585	1.60096	5.07196	4.98487
353.2	3.44148	4.43437	1.74125	3.4539	4.43217	1.60613			353.2	4.25542	4.90726	1.69865	1.60424	5.07124	4.98628
353.4	3.43662	4.43744	1.74059	3.45519	4.43922	1.61441			353.4	4.24704	4.91092	1.69937	1.60007	5.07637	4.98478
353.6	3.44611	4.43783	1.73985	3.46599	4.44657	1.61207			353.6	4.24584	4.92067	1.69578	1.6039	5.0804	4.9935
353.8	3.44408	4.43957	1.74122	3.4613	4.43834	1.61334			353.8	4.24937	4.91793	1.69869	1.60344	5.08488	4.99449
354	3.44583	4.44126	1.74281	3.46455	4.44416	1.61921			354	4.25749	4.91809	1.69653	1.60157	5.0869	4.9962
354.2	3.44905	4.44172	1.73769	3.46614	4.44852	1.61359			354.2	4.25276	4.9187	1.70075	1.6035	5.09052	5.00155
354.4	3.44527	4.44273	1.73854	3.46426	4.447	1.61578			354.4	4.26462	4.92495	1.69309	1.60468	5.09312	5.00417
354.6	3.44747	4.44503	1.73762	3.46575	4.44394	1.61312			354.6	4.26809	4.92568	1.69757	1.60222	5.09187	5.00741
354.8	3.45043	4.44765	1.74253	3.46826	4.45025	1.61356			354.8	4.26347	4.93057	1.69973	1.60295	5.09727	5.01125
355	3.45111	4.45038	1.73828	3.47168	4.45133	1.61024			355	4.26999	4.9307	1.69708	1.60426	5.09862	5.01198
355.2	3.45543	4.44975	1.73738	3.47108	4.45667	1.61503			355.2	4.26797	4.93416	1.70237	1.60456	5.10074	5.01815
355.4	3.46043	4.45547	1.74073	3.4732	4.45332	1.61453			355.4	4.27203	4.9365	1.69558	1.60682	5.11149	5.02054
355.6	3.45734	4.45187	1.74214	3.47246	4.45849	1.61312			355.6	4.2727	4.9417	1.70215	1.6071	5.11615	5.02489
355.8	3.45875	4.45257	1.74047	3.4758	4.4603	1.60943			355.8	4.27892	4.94704	1.69998	1.60466	5.1156	5.02567
356	3.46243	4.46093	1.74148	3.47998	4.45874	1.61817			356	4.27294	4.94179	1.69714	1.60077	5.11598	5.03018
356.2	3.45774	4.45678	1.73908	3.48157	4.45994	1.60637			356.2	4.28779	4.9478	1.69609	1.60161	5.11753	5.03331
356.4	3.4629	4.45876	1.74066	3.48243	4.46021	1.61381			356.4	4.2816	4.94884	1.69697	1.60215	5.1194	5.03042
356.6	3.46604	4.4615	1.74397	3.48676	4.46742	1.61856			356.6	4.28243	4.94978	1.70306	1.60554	5.12629	5.0408
356.8	3.4674	4.46345	1.73465	3.48899	4.46694	1.6133			356.8	4.29478	4.95155	1.6998	1.60055	5.1286	5.04209
357	3.47325	4.46134	1.73964	3.48771	4.46469	1.61783			357	4.28559	4.9524	1.69619	1.60751	5.13267	5.04317
357.2	3.46909	4.46526	1.7414	3.49116	4.46826	1.612			357.2	4.28712	4.95887	1.69953	1.60051	5.13919	5.04939
357.4	3.47804	4.46934	1.74029	3.48619	4.46745	1.6107			357.4	4.29876	4.95728	1.70045	1.6061	5.1365	5.05284
357.6	3.47046	4.47033	1.74207	3.49243	4.47764	1.6157			357.6	4.29091	4.96139	1.70253	1.60733	5.13876	5.05017
357.8	3.47766	4.47084	1.74277	3.49834	4.47585	1.61491			357.8	4.29777	4.96765	1.69635	1.6054	5.14504	5.05942
358	3.47446	4.47143	1.74013	3.49556	4.47112	1.60796			358	4.30269	4.96903	1.69847	1.60166	5.14609	5.06042
358.2	3.47717	4.47565	1.74245	3.49876	4.4768	1.61627			358.2	4.30731	4.96617	1.70295	1.60524	5.15127	5.06235
358.4	3.48033	4.47579	1.74377	3.49948	4.4794	1.6214			358.4	4.3021	4.97426	1.69887	1.60525	5.15315	5.0672
358.6	3.48163	4.47728	1.74239	3.50282	4.47578	1.61627			358.6	4.30621	4.98023	1.6963	1.59943	5.15411	5.06566
358.8	3.484	4.47776	1.74099	3.50201	4.48656	1.61896			358.8	4.30689	4.97386	1.7014	1.60027	5.16056	5.07121
359	3.48642	4.48076	1.74315	3.50758	4.4859	1.62099			359	4.31525	4.97909	1.69661	1.60588	5.16447	5.07659
359.2	3.48745	4.48423	1.74462	3.50687	4.48307	1.61505			359.2	4.31171	4.98221	1.70009	1.60275	5.16347	5.07575
359.4	3.48984	4.48279	1.73944	3.50628	4.48487	1.611			359.4	4.31552	4.97827	1.69839	1.60258	5.16757	5.08015
359.6	3.49023	4.47941	1.74096	3.51008	4.48715	1.62019			359.6	4.31874	4.98416	1.69942	1.606	5.17295	5.08577
359.8	3.49076	4.48421	1.74114	3.50987	4.48863	1.61454			359.8	4.33065	4.98684	1.70077	1.60298	5.17183	5.08623
360	3.49495	4.48667	1.74263	3.5091	4.4923	1.61103			360	4.31888	4.99243	1.70043	1.60415	5.17429	5.08454
360.2	3.49633	4.48433	1.74047	3.51632	4.48984	1.6166			360.2	4.32047	4.99794	1.70492	1.60456	5.18583	5.09429
360.4	3.4971	4.48731	1.74192	3.51261	4.49506	1.61487			360.4	4.33094	4.99248	1.70073	1.60151	5.17645	5.09715
360.6	3.49969	4.48938	1.74266	3.51656	4.49059	1.61557			360.6	4.32432	4.9974	1.69941	1.60471	5.18209	5.09811
360.8	3.50482	4.49561	1.74428	3.51636	4.49774	1.61635			360.8	4.32502	5.00045	1.69897	1.60816	5.18912	5.09492
361	3.5001	4.49204	1.74285	3.51842	4.49517	1.61106			361	4.33805	5.00117	1.69941	1.60266	5.19119	5.10152
361.2	3.50269	4.49584	1.74743	3.52104	4.50044	1.61734			361.2	4.33063	5.00194	1.70119	1.60692	5.1955	5.10143
361.4	3.50454	4.49448	1.74467	3.52292	4.50372	1.61631			361.4	4.34102	5.00565	1.70268	1.60942	5.19606	5.11119
361.6	3.50567	4.49987	1.74418	3.52323	4.49842	1.61763			361.6	4.34207	5.0039	1.70118	1.60735	5.19073	5.1107
361.8	3.50637	4.49621	1.74676	3.52511	4.50431	1.61897			361.8	4.33437	5.01107	1.70034	1.60944	5.20148	5.11115
362	3.51114	4.50029	1.74177	3.52748	4.50808	1.61878			362	4.33948	5.01241	1.69968	1.60242	5.20298	5.11747
362.2	3.50886	4.50335	1.74044	3.52886	4.50591	1.61603			362.2	4.34588	5.01066	1.6988	1.60876	5.2086	5.1143
362.4	3.51154	4.5021	1.74255	3.53166	4.50697	1.61999			362.4	4.34826	5.01706	1.70112	1.60522	5.20666	5.12614
362.6	3.51364	4.50427	1.7426	3.53246	4.50673	1.61829			362.6	4.34408	5.01521	1.70148	1.60385	5.21257	5.12485
362.8	3.51002	4.50549	1.74422	3.53209	4.50754	1.61606			362.8	4.34645	5.02432	1.69837	1.60238	5.21646	5.12734
363	3.5132	4.50625	1.74287	3.53514	4.50769	1.6143			363	4.36009	5.02315	1.70182	1.6064	5.22005	5.13117
363.2	3.51642	4.5111	1.74158	3.54009	4.51474	1.61864			363.2	4.35652	5.02246	1.70389	1.60955	5.21831	5.12954
363.4	3.51511	4.51058	1.74062	3.53895	4.51194	1.61798			363.4	4.35924	5.02633	1.70363	1.60405	5.22333	5.13772
363.6	3.5218	4.51179	1.74151	3.5384	4.51311	1.61513			363.6	4.36002	5.03344	1.6997	1.60717	5.22703	5.13939
363.8	3.5213	4.51176	1.73803	3.54098	4.512	1.6158			363.8	4.35944	5.03276	1.69858	1.60186	5.22556	5.14081
364	3.52421	4.51704	1.74437	3.54166	4.51741	1.6154			364	4.36828	5.03472	1.70098	1.60458	5.22906	5.14542
364.2	3.52603	4.51556	1.74646	3.54372	4.52283	1.6219			364.2	4.36017	5.03555	1.70185	1.60697	5.23588	5.14391
364.4	3.52078	4.5177	1.74721	3.5426	4.52133	1.61802			364.4	4.36997	5.04118	1.69945	1.60451	5.23566	5.14805
364.6	3.52441	4.52273	1.74642	3.54246	4.52646	1.61249			364.6	4.37267	5.04365	1.70009	1.60803	5.23844	5.15248
364.8	3.52417	4.52219	1.74436	3.54539	4.52256	1.6252			364.8	4.36599	5.04463	1.70468	1.60823	5.24123	5.14836
365	3.53306	4.52235	1.74167	3.55092	4.52321	1.61939			365	4.365	5.04268	1.70179	1.60105	5.24524	5.15475
365.2	3.53284	4.52282	1.74213	3.54923	4.52158	1.61463			365.2	4.37728	5.05118	1.69965	1.60413	5.24774	5.1582
365.4	3.53028	4.52444	1.74558	3.55279	4.53004	1.61797			365.4	4.37294	5.04903	1.70275	1.60219	5.24837	5.15846
365.6	3.53572	4.52653	1.74151	3.54946	4.52818	1.61946			365.6	4.37843	5.05249	1.7031	1.60447	5.25044	5.16342
365.8	3.53388	4.52209	1.74347	3.55075	4.52979	1.61625			365.8	4.37815	5.05346	1.69777	1.60876	5.25453	5.16699
366	3.5384	4.53095	1.7444	3.55773	4.52916	1.622			366	4.38521	5.05635	1.703	1.60568	5.25692	5.16726
366.2	3.53528	4.52803	1.74769	3.55616	4.52991	1.61907			366.2	4.39018	5.05485	1.70229	1.6071	5.2591	5.17226
366.4	3.53588	4.52946	1.74205	3.55963	4.53348	1.61534			366.4	4.38332	5.06191	1.69867	1.60897	5.26263	5.17333
366.6	3.53821	4.53118	1.74625	3.5608	4.53681	1.6227			366.6	4.38316	5.06148	1.70205	1.60691	5.2616	5.17553
366.8	3.53828	4.53441	1.74871	3.55917	4.53155	1.62082			366.8	4.39064	5.05961	1.69994	1.60276	5.26372	5.17673
367	3.54226	4.53174	1.74066	3.56364	4.53429	1.61549			367	4.3895	5.06363	1.70219	1.60646	5.26996	5.18007
367.2	3.54493	4.53621	1.75091	3.56814	4.53829	1.62061			367.2	4.39194	5.07087	1.70505	1.6096	5.27562	5.17998
367.4	3.54704	4.5377	1.74689	3.56538	4.53754	1.61721			367.4	4.39808	5.06803	1.70116	1.60699	5.27311	5.18711
367.6	3.54449	4.53562	1.74567	3.56376	4.5412	1.61435			367.6	4.40574	5.07191	1.70184	1.61071	5.27551	5.19449
367.8	3.54753	4.53507	1.74628	3.57146	4.54613	1.62173			367.8	4.3978	5.06684	1.70199	1.61197	5.27542	5.18943
368	3.5477	4.53996	1.74608	3.57094	4.54009	1.62291			368	4.40425	5.07771	1.70439	1.60912	5.28092	5.18876
368.2	3.5514	4.5391	1.74594	3.56508	4.54588	1.61648			368.2	4.40096	5.07566	1.70548	1.60405	5.28889	5.19431
368.4	3.55436	4.54655	1.74614	3.57342	4.5457	1.62258			368.4	4.40035	5.07721	1.70213	1.60823	5.29123	5.1937
368.6	3.54867	4.54124	1.74321	3.5748	4.54637	1.61782			368.6	4.40912	5.0791	1.69934	1.60532	5.29091	5.20409
368.8	3.55044	4.54315	1.74568	3.57768	4.54908	1.61629			368.8	4.40863	5.081	1.69802	1.60523	5.28584	5.19703
369	3.55736	4.54676	1.74568	3.5772	4.54959	1.61886			369	4.40578	5.0854	1.7019	1.6052	5.29632	5.20615
369.2	3.55662	4.5471	1.74399	3.57878	4.54999	1.61777			369.2	4.41947	5.08415	1.70198	1.60882	5.29624	5.20957
369.4	3.5601	4.54976	1.74544	3.57755	4.55092	1.61883			369.4	4.41032	5.08863	1.69933	1.60198	5.29927	5.20858
369.6	3.55677	4.54996	1.74842	3.57776	4.55311	1.62104			369.6	4.4207	5.08603	1.7006	1.60418	5.29825	5.21302
369.8	3.55831	4.54963	1.74524	3.57809	4.55235	1.61807			369.8	4.412	5.08785	1.70165	1.60503	5.30438	5.2144
370	3.55822	4.55384	1.74556	3.5827	4.55638	1.61845			370	4.42282	5.09354	1.69882	1.60486	5.30751	5.22415
370.2	3.56537	4.5573	1.74705	3.58422	4.55766	1.62244			370.2	4.42199	5.09362	1.701	1.60543	5.30937	5.22022
370.4	3.56357	4.55548	1.74554	3.5807	4.55891	1.622			370.4	4.42207	5.09701	1.70186	1.60919	5.31022	5.21896
370.6	3.56376	4.5596	1.74303	3.58782	4.55743	1.62046			370.6	4.42716	5.09542	1.70171	1.606	5.3097	5.22314
370.8	3.56752	4.55713	1.74668	3.58585	4.55766	1.62002			370.8	4.42218	5.099	1.70292	1.60783	5.31458	5.22594
371	3.56797	4.5588	1.7433	3.58799	4.55729	1.62083			371	4.4295	5.10404	1.70325	1.60706	5.31959	5.22551
371.2	3.5712	4.55951	1.74512	3.59145	4.56478	1.61425			371.2	4.4372	5.10401	1.70256	1.6056	5.31908	5.23032
371.4	3.57181	4.56353	1.74794	3.5946	4.56347	1.62498			371.4	4.42599	5.10962	1.70381	1.60703	5.32229	5.23222
371.6	3.5706	4.56583	1.74237	3.59246	4.56679	1.6212			371.6	4.43802	5.10857	1.70508	1.60951	5.32193	5.2343
371.8	3.57445	4.56238	1.74625	3.59145	4.56895	1.61759			371.8	4.43451	5.11077	1.70141	1.60531	5.32899	5.23416
372	3.57274	4.56289	1.74758	3.59699	4.57163	1.6208			372	4.43356	5.11499	1.70459	1.6075	5.3305	5.23865
372.2	3.57424	4.56828	1.74907	3.59343	4.57371	1.61225			372.2	4.44281	5.11128	1.70423	1.61072	5.33103	5.24313
372.4	3.57919	4.57029	1.74974	3.59324	4.56997	1.62394			372.4	4.44688	5.11482	1.69945	1.60753	5.32904	5.2433
372.6	3.58005	4.56726	1.74685	3.60007	4.57339	1.62541			372.6	4.4428	5.11701	1.70165	1.61112	5.33798	5.25256
372.8	3.58152	4.56704	1.74532	3.59875	4.57358	1.61959			372.8	4.44126	5.12142	1.70336	1.6096	5.34342	5.25076
373	3.57814	4.56958	1.74996	3.60238	4.57344	1.61951			373	4.44372	5.12254	1.70194	1.60452	5.34027	5.24763
373.2	3.5794	4.56478	1.74378	3.60114	4.57638	1.62377			373.2	4.44733	5.12749	1.70667	1.6089	5.34259	5.25777
373.4	3.58407	4.5718	1.74412	3.60277	4.57592	1.6209			373.4	4.45365	5.1233	1.70157	1.60618	5.34631	5.25555
373.6	3.58753	4.57282	1.74208	3.607	4.57488	1.61902			373.6	4.45047	5.12802	1.69862	1.60299	5.3444	5.25587
373.8	3.58575	4.57259	1.74637	3.60277	4.57967	1.62377			373.8	4.44724	5.12602	1.7043	1.60901	5.34813	5.25982
374	3.58526	4.57697	1.74337	3.60729	4.57959	1.6208			374	4.45253	5.12914	1.69847	1.61212	5.35183	5.26299
374.2	3.58663	4.57612	1.75065	3.60685	4.58273	1.62098			374.2	4.45507	5.1295	1.70555	1.60606	5.35783	5.26471
374.4	3.59322	4.57479	1.74842	3.60811	4.58197	1.6214			374.4	4.46076	5.13425	1.70273	1.61047	5.35333	5.26742
374.6	3.58639	4.58399	1.74356	3.61027	4.57816	1.62331			374.6	4.46187	5.13538	1.70127	1.60613	5.35473	5.26902
374.8	3.59452	4.58016	1.75109	3.60927	4.58467	1.6187			374.8	4.45937	5.1365	1.7069	1.60828	5.36515	5.27004
375	3.59249	4.58091	1.74562	3.61464	4.58543	1.62166			375	4.45718	5.13518	1.7047	1.60386	5.36532	5.26719
375.2	3.59004	4.58211	1.74707	3.60923	4.58792	1.61999			375.2	4.46467	5.13928	1.69777	1.60994	5.36355	5.27468
375.4	3.59308	4.58342	1.75044	3.61523	4.5869	1.61784			375.4	4.4625	5.14273	1.70644	1.60948	5.36855	5.27731
375.6	3.60008	4.58439	1.75112	3.61761	4.59151	1.62099			375.6	4.46314	5.14172	1.70178	1.60598	5.3685	5.27974
375.8	3.59985	4.5884	1.74787	3.61366	4.5911	1.62228			375.8	4.47135	5.14442	1.70236	1.60987	5.37445	5.28376
376	3.60049	4.58852	1.75211	3.61931	4.59127	1.62231			376	4.46953	5.14963	1.70041	1.60709	5.37236	5.28085
376.2	3.59776	4.58854	1.7511	3.61679	4.59458	1.62246			376.2	4.47034	5.15049	1.70354	1.60919	5.37433	5.28643
376.4	3.59931	4.5897	1.74647	3.61861	4.5947	1.61538			376.4	4.47387	5.1529	1.70288	1.61175	5.37415	5.28906
376.6	3.59902	4.59386	1.75053	3.62193	4.59497	1.62455			376.6	4.46713	5.15311	1.7056	1.61169	5.37784	5.28724
376.8	3.60564	4.59142	1.74976	3.62303	4.59265	1.62273			376.8	4.48462	5.15636	1.70337	1.60615	5.38153	5.29314
377	3.60166	4.58946	1.74505	3.6204	4.59529	1.6217			377	4.48072	5.15695	1.70316	1.60794	5.38468	5.29398
377.2	3.60755	4.59342	1.75314	3.62382	4.59442	1.62655			377.2	4.47233	5.15773	1.69912	1.61265	5.38638	5.2945
377.4	3.60848	4.59354	1.74713	3.62759	4.59737	1.62135			377.4	4.47996	5.15889	1.70302	1.60786	5.38137	5.29836
377.6	3.60299	4.59614	1.74647	3.62294	4.59512	1.61963			377.6	4.48686	5.15615	1.69966	1.60805	5.38933	5.30097
377.8	3.6101	4.59377	1.74939	3.62956	4.60004	1.62282			377.8	4.47446	5.15931	1.70435	1.60858	5.39502	5.29894
378	3.6089	4.59779	1.74924	3.62866	4.60297	1.62391			378	4.48242	5.16672	1.70507	1.6099	5.39542	5.30906
378.2	3.61066	4.60108	1.75006	3.63024	4.60138	1.62386			378.2	4.48461	5.16811	1.70638	1.60981	5.39574	5.30404
378.4	3.61259	4.60184	1.75139	3.62904	4.60327	1.62224			378.4	4.48486	5.17043	1.70491	1.61055	5.39588	5.30641
378.6	3.61045	4.59978	1.75037	3.63511	4.60873	1.62712			378.6	4.49031	5.16757	1.70606	1.60837	5.40143	5.31381
378.8	3.61001	4.59862	1.74657	3.6324	4.60557	1.62311			378.8	4.49326	5.16917	1.70788	1.6083	5.40589	5.31566
379	3.61567	4.60178	1.74855	3.63738	4.60673	1.62354			379	4.48701	5.17683	1.70869	1.60537	5.40575	5.32034
379.2	3.61407	4.60884	1.75136	3.63824	4.60618	1.62099			379.2	4.4936	5.17295	1.69936	1.60643	5.40485	5.31629
379.4	3.61655	4.60797	1.74835	3.64107	4.60768	1.62999			379.4	4.49768	5.17699	1.70283	1.60816	5.40466	5.32327
379.6	3.61792	4.6104	1.75028	3.63842	4.60767	1.62165			379.6	4.49697	5.17648	1.7026	1.60936	5.41175	5.32383
379.8	3.61766	4.60731	1.75039	3.64117	4.60805	1.62113			379.8	4.50469	5.18124	1.70303	1.61618	5.41245	5.3232
380	3.61837	4.60521	1.75147	3.63803	4.61168	1.62346			380	4.49695	5.18267	1.70858	1.61005	5.41759	5.32601
380.2	3.62263	4.60885	1.75248	3.64534	4.61693	1.62743			380.2	4.49656	5.18502	1.70501	1.6085	5.41843	5.32631
380.4	3.62669	4.60776	1.75326	3.64503	4.6109	1.61817			380.4	4.51095	5.18336	1.70267	1.60474	5.41617	5.32611
380.6	3.62279	4.6119	1.74836	3.64333	4.61374	1.62189			380.6	4.50969	5.18717	1.70378	1.60927	5.42062	5.33366
380.8	3.62174	4.61444	1.74977	3.64351	4.61739	1.62712			380.8	4.49841	5.18874	1.70525	1.60807	5.42704	5.32937
381	3.62829	4.61153	1.75025	3.64451	4.61372	1.62			381	4.50482	5.18726	1.70444	1.6081	5.43076	5.3364
381.2	3.6255	4.61578	1.74737	3.64708	4.61504	1.62284			381.2	4.50553	5.19739	1.70644	1.61283	5.42957	5.33823
381.4	3.62695	4.61943	1.75399	3.64859	4.61591	1.62492			381.4	4.51224	5.19474	1.70495	1.60782	5.42835	5.33882
381.6	3.62874	4.61674	1.75075	3.649	4.61839	1.62206			381.6	4.51333	5.189	1.70492	1.61289	5.42949	5.3415
381.8	3.63019	4.61464	1.74947	3.64987	4.61755	1.62068			381.8	4.51225	5.19494	1.70132	1.60966	5.43126	5.34013
382	3.63032	4.62016	1.7495	3.65022	4.61971	1.62239			382	4.50932	5.19887	1.70474	1.6089	5.4384	5.34226
382.2	3.63569	4.62091	1.74825	3.64929	4.62281	1.62221			382.2	4.51927	5.19907	1.70265	1.60788	5.43673	5.34784
382.4	3.6323	4.61859	1.75077	3.65115	4.6176	1.62263			382.4	4.51126	5.20148	1.70448	1.6078	5.44072	5.35083
382.6	3.63763	4.62233	1.74911	3.65511	4.62101	1.62407			382.6	4.51701	5.20211	1.70993	1.60988	5.44095	5.34945
382.8	3.63246	4.62293	1.74881	3.65654	4.62287	1.62386			382.8	4.52018	5.20364	1.70618	1.61262	5.44113	5.35217
383	3.63797	4.61999	1.7515	3.65451	4.63021	1.6182			383	4.52445	5.20786	1.7045	1.60923	5.44641	5.35519
383.2	3.63924	4.62381	1.75455	3.65994	4.63009	1.62457			383.2	4.52365	5.21012	1.70642	1.60813	5.44915	5.3505
383.4	3.6383	4.6252	1.75241	3.65302	4.62656	1.62216			383.4	4.52996	5.20895	1.70481	1.60874	5.44904	5.36141
383.6	3.63814	4.6275	1.74932	3.65937	4.63018	1.62307			383.6	4.53231	5.211	1.70453	1.61492	5.45234	5.36487
383.8	3.644	4.62941	1.75458	3.65861	4.63275	1.62673			383.8	4.52488	5.21388	1.71105	1.61	5.45186	5.36223
384	3.64113	4.62505	1.74676	3.66035	4.63412	1.6227			384	4.53379	5.21531	1.70451	1.60959	5.44925	5.36649
384.2	3.64596	4.62383	1.7502	3.6599	4.63152	1.62684			384.2	4.53359	5.21961	1.70797	1.61292	5.45419	5.36688
384.4	3.64572	4.6343	1.75075	3.66437	4.63535	1.62401			384.4	4.53237	5.21788	1.70761	1.60711	5.45998	5.3658
384.6	3.64314	4.63084	1.74694	3.66078	4.63779	1.61941			384.6	4.53887	5.2211	1.70188	1.60688	5.46219	5.37129
384.8	3.64514	4.62621	1.7495	3.66979	4.63582	1.6215			384.8	4.53174	5.21734	1.70475	1.60808	5.45922	5.37213
385	3.64766	4.63455	1.75127	3.66696	4.64093	1.62195			385	4.53103	5.2232	1.70842	1.61074	5.46251	5.37057
385.2	3.64407	4.63216	1.75435	3.6677	4.63729	1.62457			385.2	4.54696	5.22298	1.7049	1.61305	5.46523	5.37721
385.4	3.64438	4.63394	1.75028	3.66741	4.64288	1.6282			385.4	4.54105	5.22098	1.70639	1.61182	5.46986	5.37882
385.6	3.64878	4.63962	1.7576	3.66666	4.64349	1.6281			385.6	4.53487	5.22987	1.70406	1.60648	5.47027	5.37942
385.8	3.64759	4.64144	1.74914	3.66929	4.64409	1.62823			385.8	4.5444	5.22357	1.70345	1.61196	5.47299	5.38319
386	3.65147	4.6411	1.7528	3.67127	4.64159	1.62632			386	4.54216	5.23089	1.70536	1.60976	5.47441	5.37962
386.2	3.65592	4.63829	1.75285	3.66966	4.63966	1.62688			386.2	4.54482	5.23186	1.70487	1.61127	5.47913	5.38669
386.4	3.65301	4.63993	1.75288	3.67633	4.64434	1.62332			386.4	4.54947	5.23712	1.70477	1.61232	5.47693	5.38483
386.6	3.65366	4.64168	1.75385	3.67565	4.6434	1.62306			386.6	4.55037	5.23506	1.70934	1.6085	5.4764	5.38983
386.8	3.65625	4.64076	1.75	3.67691	4.64727	1.62886			386.8	4.54585	5.24034	1.70597	1.60804	5.48091	5.38683
387	3.65141	4.64387	1.75272	3.67454	4.64268	1.62817			387	4.5535	5.23786	1.70796	1.61506	5.48024	5.39115
387.2	3.65995	4.64051	1.74943	3.67744	4.65008	1.62523			387.2	4.54858	5.24068	1.70351	1.61158	5.49001	5.3949
387.4	3.6561	4.64469	1.75355	3.67797	4.64909	1.63073			387.4	4.56078	5.23879	1.70306	1.61306	5.48432	5.39929
387.6	3.65489	4.6448	1.75465	3.681	4.64581	1.62292			387.6	4.55542	5.24442	1.70409	1.61414	5.49043	5.39808
387.8	3.66184	4.64649	1.75315	3.68308	4.65026	1.62813			387.8	4.55911	5.24458	1.70421	1.61181	5.48612	5.39932
388	3.6632	4.64544	1.75257	3.6827	4.65059	1.62777			388	4.55837	5.24526	1.70187	1.61313	5.48879	5.40145
388.2	3.66535	4.64754	1.7532	3.68381	4.65294	1.62684			388.2	4.56461	5.24556	1.70671	1.6129	5.49165	5.40599
388.4	3.66261	4.65245	1.75173	3.68074	4.65385	1.62541			388.4	4.56473	5.24721	1.70961	1.60868	5.49259	5.40322
388.6	3.66141	4.64856	1.75412	3.68668	4.65204	1.62589			388.6	4.55884	5.25049	1.7066	1.61443	5.50104	5.40087
388.8	3.66532	4.64738	1.75377	3.68456	4.65822	1.62558			388.8	4.57057	5.25423	1.70781	1.60964	5.49693	5.41054
389	3.6664	4.65476	1.75484	3.6863	4.6561	1.6286			389	4.56445	5.25342	1.70456	1.61254	5.49906	5.40758
389.2	3.6665	4.65615	1.75511	3.69028	4.65641	1.62599			389.2	4.56737	5.25411	1.70981	1.60736	5.49893	5.41009
389.4	3.66584	4.65465	1.7514	3.68896	4.65409	1.62904			389.4	4.57388	5.25677	1.70868	1.61631	5.49992	5.41326
389.6	3.67119	4.65272	1.75427	3.69194	4.65761	1.63167			389.6	4.56583	5.25292	1.70728	1.61022	5.50671	5.41336
389.8	3.67085	4.65773	1.75251	3.69016	4.65861	1.62978			389.8	4.5697	5.25821	1.70629	1.61006	5.50861	5.41831
390	3.66983	4.65534	1.7476	3.6906	4.66001	1.62693			390	4.57258	5.25882	1.7042	1.61263	5.5017	5.41848
390.2	3.67124	4.65749	1.75244	3.69458	4.66403	1.62723			390.2	4.56535	5.26165	1.70752	1.60885	5.51203	5.42048
390.4	3.67197	4.65633	1.75178	3.69579	4.66389	1.62567			390.4	4.57015	5.263	1.70638	1.61143	5.51364	5.42185
390.6	3.67262	4.66208	1.74739	3.68721	4.66209	1.62725			390.6	4.57587	5.26116	1.71024	1.61149	5.50952	5.42873
390.8	3.67791	4.66429	1.75107	3.69492	4.66382	1.63083			390.8	4.57509	5.26686	1.70892	1.61717	5.51604	5.4221
391	3.67412	4.66575	1.75175	3.69295	4.66599	1.62621			391	4.58323	5.26438	1.7092	1.61235	5.51604	5.4249
391.2	3.67725	4.66233	1.75164	3.69313	4.66774	1.62444			391.2	4.58098	5.26517	1.70436	1.61309	5.51651	5.42969
391.4	3.68175	4.66244	1.75233	3.6987	4.66629	1.62942			391.4	4.58113	5.27398	1.70554	1.61221	5.51951	5.42559
391.6	3.67743	4.66059	1.74958	3.69503	4.67082	1.62813			391.6	4.5741	5.26926	1.7034	1.61321	5.52413	5.4333
391.8	3.67749	4.6642	1.75159	3.69724	4.66615	1.62587			391.8	4.59009	5.27297	1.70787	1.60882	5.52457	5.43592
392	3.67878	4.66245	1.75604	3.70156	4.67404	1.62972			392	4.58196	5.27011	1.71265	1.61409	5.52902	5.436
392.2	3.68222	4.66667	1.75342	3.70567	4.66825	1.62446			392.2	4.59176	5.27446	1.70945	1.6169	5.53131	5.42948
392.4	3.67717	4.66901	1.75216	3.70004	4.67139	1.6261			392.4	4.59165	5.27895	1.70474	1.61702	5.52747	5.44328
392.6	3.68211	4.66924	1.75173	3.70495	4.67237	1.62974			392.6	4.59129	5.27861	1.7031	1.61668	5.53137	5.43762
392.8	3.68006	4.66742	1.75497	3.70051	4.67048	1.62758			392.8	4.5884	5.28343	1.70811	1.60941	5.52909	5.43914
393	3.68454	4.67104	1.75485	3.70645	4.67611	1.62864			393	4.5981	5.2821	1.7041	1.61221	5.5351	5.4442
393.2	3.68243	4.67177	1.75325	3.70628	4.67245	1.62981			393.2	4.59045	5.28236	1.70692	1.60978	5.53907	5.44686
393.4	3.68611	4.66791	1.75428	3.70805	4.67349	1.62656			393.4	4.59733	5.28255	1.70508	1.61261	5.54039	5.44867
393.6	3.68248	4.67162	1.7505	3.70528	4.675	1.62953			393.6	4.5941	5.28405	1.70799	1.61027	5.54228	5.44662
393.8	3.69039	4.67317	1.75571	3.70941	4.67465	1.63082			393.8	4.59538	5.28513	1.70571	1.60972	5.54301	5.44884
394	3.69031	4.67236	1.75287	3.70609	4.68153	1.62867			394	4.60616	5.28158	1.70921	1.61724	5.54324	5.45615
394.2	3.68935	4.67819	1.75015	3.71117	4.67673	1.62398			394.2	4.59567	5.28335	1.70691	1.61265	5.54556	5.45045
394.4	3.68491	4.67711	1.75576	3.71168	4.67727	1.62989			394.4	4.59561	5.29125	1.71324	1.60668	5.54547	5.45214
394.6	3.68796	4.67442	1.75236	3.70866	4.68149	1.62946			394.6	4.60301	5.29268	1.70633	1.61236	5.54962	5.45794
394.8	3.69426	4.675	1.75244	3.7124	4.67837	1.62685			394.8	4.6078	5.29235	1.70425	1.61384	5.54585	5.45642
395	3.69301	4.67711	1.75215	3.71521	4.68453	1.6286			395	4.60261	5.29403	1.70901	1.61359	5.55382	5.45604
395.2	3.69783	4.68215	1.7545	3.71798	4.68436	1.62745			395.2	4.60572	5.29344	1.70958	1.6111	5.55189	5.46164
395.4	3.69509	4.67903	1.7548	3.71253	4.68216	1.62658			395.4	4.60587	5.29951	1.70296	1.61532	5.55196	5.46117
395.6	3.69149	4.67937	1.75676	3.71425	4.68752	1.62958			395.6	4.60849	5.29665	1.7077	1.61284	5.55858	5.46589
395.8	3.69352	4.68349	1.74998	3.71537	4.68451	1.62706			395.8	4.61214	5.30038	1.70491	1.61151	5.55412	5.46978
396	3.69566	4.68184	1.75334	3.71964	4.68573	1.62673			396	4.61829	5.30056	1.7057	1.61364	5.55681	5.46838
396.2	3.69749	4.68429	1.75453	3.71752	4.68466	1.6337			396.2	4.61464	5.3022	1.70614	1.6133	5.56587	5.47203
396.4	3.69883	4.68279	1.75847	3.7191	4.68749	1.62642			396.4	4.61994	5.30761	1.70406	1.61324	5.56017	5.47543
396.6	3.7039	4.6857	1.75617	3.71959	4.68801	1.63505			396.6	4.62167	5.30418	1.70494	1.61389	5.55989	5.47257
396.8	3.69893	4.68484	1.75191	3.72531	4.68872	1.6308			396.8	4.60921	5.30638	1.70852	1.61651	5.56664	5.475
397	3.70172	4.68742	1.75607	3.7206	4.68728	1.62747			397	4.61855	5.31085	1.70557	1.61611	5.56688	5.4769
397.2	3.6979	4.68966	1.7587	3.72013	4.68983	1.63078			397.2	4.62697	5.30953	1.70674	1.61334	5.57059	5.47698
397.4	3.70495	4.68886	1.7559	3.72712	4.69013	1.62964			397.4	4.61641	5.31366	1.70975	1.6103	5.56857	5.47862
397.6	3.70805	4.68919	1.7544	3.72147	4.6955	1.62884			397.6	4.62186	5.30932	1.70736	1.61434	5.57363	5.48231
397.8	3.70091	4.69752	1.7542	3.72706	4.69649	1.6288			397.8	4.62617	5.31175	1.71138	1.61794	5.57226	5.48529
398	3.70353	4.69008	1.75656	3.73114	4.69777	1.62904			398	4.62135	5.31518	1.70921	1.61256	5.57676	5.48458
398.2	3.70411	4.68911	1.7558	3.72825	4.69608	1.6318			398.2	4.63202	5.31658	1.70805	1.6131	5.57625	5.48806
398.4	3.71107	4.69382	1.75844	3.72878	4.69715	1.6302			398.4	4.62687	5.31482	1.70375	1.61332	5.57699	5.48904
398.6	3.71145	4.69524	1.75999	3.73	4.69843	1.632			398.6	4.623	5.31822	1.70967	1.61875	5.58681	5.48825
398.8	3.70776	4.69549	1.7531	3.72482	4.69931	1.6348			398.8	4.62605	5.32036	1.70714	1.61746	5.58135	5.48737
399	3.70973	4.6967	1.75766	3.73301	4.69269	1.62911			399	4.62631	5.32374	1.70767	1.61394	5.58002	5.49332
399.2	3.71087	4.69594	1.75928	3.73265	4.70109	1.63694			399.2	4.63119	5.32243	1.70594	1.6125	5.58766	5.49443
399.4	3.71434	4.69099	1.75397	3.73182	4.70567	1.62923			399.4	4.63404	5.32072	1.71073	1.62014	5.58282	5.49342
399.6	3.71197	4.6989	1.7537	3.73621	4.69956	1.63283			399.6	4.63874	5.32001	1.71154	1.61344	5.58596	5.49362
[truncated: 2,502 more rows]

## Sheet: Fig 2c
	Normalized KD					Normalized Kon					Normalized Koff
	CoV2-06	CoV2-14	14-crs-06	14-H-06		CoV2-06	CoV2-14	14-crs-06	14-H-06		CoV2-06	CoV2-14	14-crs-06	14-H-06
40	1	1	1	1		1	1	1	1		1	1	1	1
200	15.3333	1.90323	3.30435	19.2857		1.28	1.18	1.81	0.79		11.98	1.62	2.68	16.31
1000	46	2.03448	8.63636	1350		0.79	0.51	0.92	0.81		55.16	4.03	9.35	3180

## Sheet: Fig 2d
log (ug/ml)	CoV2-06		CoV2-14		14-H-06		14-crs-06		cocktail
2	0.5	0.23	0.32	0.41			0.57	0.59	0.15	0.3
1.52288	0.75	1.31	0.94	0.29			0.26	0.66	0.96	0.35
1.04576	3.16	2.97	1.97	2.44			0.26	0.17	0.51	0.21
0.568636	7.86	8.6	7.72	7.43			0.77	1.66	1.17	1.66
0.091515	16.99	18.29	21.44	20.89			4.53	4.87	5.38	5.66
-0.38561	32.69	32.21	52.12	52.73			18.83	24.34	42.67	32.74
-0.86273	51.77	52.17	84.19	69.8			45.97	55.32	82.49	68.71
-1.33985	81.23	75.57	91.02	92.94			70.17	79.94	96.79	97.8
-1.81697	91.29	83.87	88.89	87.19			96.8	92.62	96.27	92.81
-3	100	100	100	100			100	100	100	100
1.69897					0.7	0.24
1.22185					0.31	0.31
0.744727					0.24	0.43
0.267606					1.19	0.21
-0.20952					0.17	0.15
-0.68664					1.7	1.45
-1.16376					19.54	19.17
-1.64088					61.74	66.6
-2.118					85.66	89.25
-4					100	100

## Sheet: Fig 2e
	14-H-06	cocktail	14-crs-06	CoV2-06	CoV2-14
200	100	100	100	63.9233	100
100	100	100	100	53.2973	100
50	97.4103	99.2838	86.5392	40.7553	100
25	85.7283	67.8456	58.1465	27.6744	90.5212
12.5	62.3163	35.8006	31.8971	15.4017	56.5521
6.25	38.5455	17.5659	15.9524	8.01891	29.4185
3.125	19.9551	5.13613	5.3515	0.390158	11.996
0	0	0	0	0	0

## Sheet: Fig 4a
	14-H-06		14-crs-6		Cocktail
2			2.57	2.5	0.41	0.34
1.52288			7.48	9.69	1.4	1.82
1.04576			16.38	16.37	7.25	3.38
0.568636			43.6	43.84	19.37	18.21
0.091515			63.56	68.32	40.32	45.93
-0.38561			88.79	94.82	71.87	79.62
-0.86273			100.93	96.81	86.04	85.28
-1.33985			98.14	118.11	92.18	106.72
-1.81697			103.62	110.15	89.89	104.91
-3			100	100	100	100
1.69897	0.21	0.55
1.22185	0.73	0.45
0.744727	1.58	0.4
0.267606	3	4.84
-0.20952	15.26	20.1
-0.68664	58.08	59.36
-1.16376	73.19	83.96
-1.64088	93.73	112.7
-2.118	94.84	106.74
-4	100	100

## Sheet: Fig 4b
	14-H-06		14-crs-06		cocktail
2			0.57	0.46	0.44	0.73
1.52288			1.12	0.64	1.73	2.42
1.04576			2.8	2.85	5.42	4.39
0.568636			15.55	15.54	14.29	14.98
0.091515			42.51	39.59	33.44	27.67
-0.38561			68.89	69.6	57.87	60.11
-0.86273			75.63	86.72	79.96	87.32
-1.33985			88.76	97.36	103.33	85.79
-1.81697			104.96	103.78	97	95.65
-3			100	100	100	100
1.69897	0.13	1.23
1.22185	0.1	0.13
0.744727	0.31	0.42
0.267606	1.32	0.46
-0.20952	5.73	4.59
-0.68664	27.27	22.57
-1.16376	62.21	61.24
-1.64088	87.51	98.9
-2.118	100.99	93.91
-4	100	100

## Sheet: Fig 4c
	US-WA1		Alpha (B.1.1.7)		Beta (B.1.351)		Gamma (P.1)		Kappa (B.1.617.1)		Delta (B.1.617.2)		B.1.618		Lambda (C.37)
-0.47712	0.91	3.53
-0.954243	11.82	12.94
-1.43136	42.73	57.65
-1.90849	87.27	84.71
-4	100	100
0			0	0
-0.47712			0.68	0.76
-0.954243			0.68	3.82
-1.43136			30.14	23.66
-1.90849			67.81	48.09
-4			100	100
0.778151					0	0
0.30103					1.65	3.28
-0.176091					9.92	8.2
-0.65321					19.83	19.67
-1.13033					42.98	39.34
-4					100	100
0.30103							4.17	0
-0.176091							4.17	0
-0.65321							4.17	12.5
-1.13033							16.67	18.75
-1.60746							54.17	56.25
-4							100	100
0.221849									5.88	0
-0.25527									17.65	16.67
-0.73239									41.18	66.67
-1.20952									82.35	83.33
-1.68664									121	115
-3									100	100
0.221849											0	0
-0.25527											0	0
-0.73239											0	0
-1.20952											14.29	20
-1.68664											56	46
-3											100	100
0.221849													5	0
-0.25527													10	11.11
-0.73239													45	22.22
-1.20952													60	77.78
-1.68664													87	98
-3													100	100
0															0.45	0.12
-0.30103															0.96	0.75
-0.60206															0.17	0.12
-0.90309															0.45	0.52
-1.20412															3.05	4.49
-1.50515															17.68	23.1
-1.80618															28.87	30.01
-2.10721															57.57	53.28
-2.40824															86.05	75.46
-4															100	100

## Sheet: Fig 4d
	CoV2-06		CoV2-14			Cocktail		14-H-06
2.30103	23.24	12.51	54.88	51.68	55.94	6.26	9.83	3.46	1.6
1.82391	37.54	49.16	70.33	72.46	71.13	17.88	15.2	5.86	8.52
1.34679	40.22	55.42	88.71	86.58	85.51	42.91	35.75	11.72	10.66
0.869666	71.51	57.21	95.1	87.38	81.52	61.68	61.68	20.78	17.85
0.392545	92.07	70.61	100.43	89.24	94.84	91.17	62.57	33.83	36.23
-0.08458	101.01	101.01	105.23	90.84	96.17	83.13	86.7	61.01	47.42
-0.5617	100.11	95.64	103.9	95.9	95.9	92.07	107.26	80.45	72.73
-1.03882	94.75	93.85	94.04	96.17	99.9	89.39	85.81	91.91	79.92
-1.51594	100.11	98.32	108.69	95.1	99.63	91.17	109.05	85.51	98.3
-1.99306	106.37	84.92	95.1	97.24	98.83	96.54	104.58	96.17	94.04
-2.47018	102.79	95.64	92.71	97.24	99.1	88.49	95.64	95.64	97.5
-5	109.94	110.84	110.82	92.44	103.63	86.7	95.64	94.57	88.44

## Sheet: Fig 4e
	WT	K444R	K444S	E484A	F486S	N439K	S477N	N501Y	K417N	E484K+N501Y	K417N+E484K+N501Y	E484K	F490S	Q439R	S494P	K417E	Y453F	L455F	G476S	F486V	Q493K	K444Q	V445A	G446V
14-H-06	0.5002	0.4164	0.4491	0.8471	0.2584	0.6513	0.4357	0.466	0.4249	1.767	0.9166	0.4189	0.5298	0.3441	0.316	0.5088	0.2841	0.2082	0.3132	0.2946	0.1918	0.2858	0.1961	2.392
cocktail	1.366	1.206	1.483	5.165	1.931	3.391	0.9425	1.282	1.189	7.278	5.523	2.872	1.253	0.7228	0.6731	0.7524	0.5237	0.4648	1.023	1.308	0.4264	0.7667	0.4342	3.157
14crs06	1.599	6.255	8.46	17.57	6.849	4.462	1.2	1.623	1.599	12.71	11.71	8.213	1.195	0.78	0.8262	1.75	0.6556	0.5241	0.959	1.04	0.5969	3.823	0.488	6.58
IgG06	1.254	90	90	3.133	0.7933	7.63	0.9891	1.174	1.208	4.842	2.47	1.133	0.6688	0.8402	0.7193	0.1158	0.6064	0.5838	0.6834	0.631	0.6048	90	0.5563	90
IgG14	1.161	0.6833	0.6817	90	90	5.345	0.6306	1.089	0.8391	90	90	90	1.46	0.6215	0.5235	0.5667	0.4298	0.4161	2.363	20.88	0.364	0.3772	0.3813	1.624

[truncated: 19 more sheets: Fig 4f, Fig 5c, Fig 5b, Fig 5d, Fig 5e, Fig 5g, Fig 5h, ED Fig 1c, ED Fig 1d, ED Fig 1e, ED Fig 1a, ED Fig 4, Fig 5i, ED Fig 5a, ED Fig 5b, ED Fig 5c, ED Fig 5d, ED Fig 6, ED Fig 7]
